# Supplementary material for: 4-(2-Chloro­anilino)-3-phenyl­furan-2(5H)-one
Source: Acta Crystallogr Sect E Struct Rep Online. 2011 Oct 29;67(Pt 11):o3091. doi: 10.1107/S1600536811044308 (PMC3247478; doi:10.1107/S1600536811044308)
Supplement: Supplementary file 1 [file e-67-o3091-sup1.cif]

##############################################################################
#                                                                            #
# This CIF contains the data in a paper accepted for publication in          #
# Acta Crystallographica Section E. It conforms to the requirements of       #
# Notes for Authors for Acta Crystallographica Section E, and has been       #
# peer reviewed under the auspices of the IUCr Commission on Journals.       #
#                                                                            #
# Full details of the Crystallographic Information File format               #
# are given in the paper "The Crystallographic Information File (CIF):       #
# a New Standard Archive File for Crystallography" by S. R. Hall, F. H.      #
# Allen and I. D. Brown [Acta Cryst. (1991), A47, 655-685].                  #
#                                                                            #
# The current version of the core CIF dictionary is obtainable from          #
# ftp://ftp.iucr.org/pub/cif_core.dic.                                       #
#                                                                            #
# Software is freely available for graphical display of the structure(s)     #
# in this CIF. For information consult the CIF software page                 #
# http://www.iucr.org/resources/cif/software.                                #
#                                                                            #
# This file may be used for bona fide research purposes within the           #
# scientific community so long as proper attribution is given to the journal # 
# article from which it was obtained.                                        #
#                                                                            #
##############################################################################
data_global
_audit_creation_method     'form.cif (version 2.0)'
_journal_data_validation_number     ?
_journal_date_recd_electronic     2011-10-23
_journal_date_accepted     2011-10-24
_journal_name_full     'Acta Crystallographica, Section E'
_journal_year     2011
_journal_volume     67
_journal_issue     11
_journal_page_first     o3091
_journal_page_last     o3091
_journal_paper_category     QO
_journal_coeditor_code     HB6469
_publ_contact_author_name     'Xiao, Zhu-Ping'
_publ_contact_author_address
;
College of Chemistry and Chemical Engineering
Jishou University
Jishou 416000
People's Republic of China
;
_publ_contact_author_email     'xiaozhuping2005@163.com'
_publ_contact_author_fax     '0086-74-38563911'
_publ_contact_author_phone     '0086-74-38563911'
_publ_section_title
;
4-(2-Chloroanilino)-3-phenylfuran-2(5<i>H</i>)-one
;
loop_
    _publ_author_name
    _publ_author_address
    'Xiao, Zhu-Ping'
;
College of Chemistry and Chemical Engineering
Jishou University
Jishou 416000
People's Republic of China
;
    'Huang, Ze-Jun'
;
College of Chemistry and Chemical Engineering
Jishou University
Jishou 416000
People's Republic of China
;
    'Liu, Xiao-Yang'
;
College of Chemistry and Chemical Engineering
Jishou University
Jishou 416000
People's Republic of China
;
    'Xiang, Kai-Shuang'
;
College of Chemistry and Chemical Engineering
Jishou University
Jishou 416000
People's Republic of China
;
    'Yu, She-Rong'
;
College of Chemistry and Chemical Engineering
Jishou University
Jishou 416000
People's Republic of China
;
data_I
_audit_creation_method     SHELXL-97
_chemical_name_systematic
;
4-(2-Chloroanilino)-3-phenylfuran-2(5<i>H</i>)-one
;
_chemical_name_common     ?
_chemical_formula_moiety     'C16 H12 Cl N O2'
_chemical_formula_sum     'C16 H12 Cl N O2'
_chemical_formula_iupac     'C16 H12 Cl N O2'
_chemical_formula_weight     285.72
_chemical_melting_point     ?
_symmetry_cell_setting     monoclinic
_symmetry_space_group_name_H-M     'P 21/c'
_symmetry_space_group_name_Hall     '-P 2ybc'
loop_
    _symmetry_equiv_pos_as_xyz
    'x, y, z'
    '-x, y+1/2, -z+1/2'
    '-x, -y, -z'
    'x, -y-1/2, z-1/2'
_cell_length_a     7.7305(5)
_cell_length_b     27.4374(18)
_cell_length_c     12.6242(9)
_cell_angle_alpha     90.00
_cell_angle_beta     92.1450(10)
_cell_angle_gamma     90.00
_cell_volume     2675.8(3)
_cell_formula_units_Z     8
_cell_measurement_reflns_used     ?
_cell_measurement_theta_min     2.63
_cell_measurement_theta_max     27.81
_cell_measurement_temperature     298(2)
_exptl_crystal_description     block
_exptl_crystal_colour     colorless
_exptl_crystal_size_max     0.30
_exptl_crystal_size_mid     0.20
_exptl_crystal_size_min     0.20
_exptl_crystal_density_diffrn     1.418
_exptl_crystal_density_meas     ?
_exptl_crystal_density_method     'not measured'
_exptl_crystal_F_000     1184
_exptl_absorpt_coefficient_mu     0.285
_exptl_absorpt_correction_type     multi-scan
_exptl_absorpt_process_details     '(SADABS; Sheldrick, 1996)'
_exptl_absorpt_correction_T_min     0.9193
_exptl_absorpt_correction_T_max     0.9452
_exptl_special_details
;
;
_diffrn_ambient_temperature     298(2)
_diffrn_radiation_type     MoK\a
_diffrn_radiation_wavelength     0.71073
_diffrn_radiation_source     'fine-focus sealed tube'
_diffrn_radiation_monochromator     graphite
_diffrn_measurement_device_type     'Bruker SMART APEX CCD'
_diffrn_measurement_method     '\f and \w scan'
_diffrn_detector_area_resol_mean     ?
_diffrn_reflns_number     32744
_diffrn_reflns_av_R_equivalents     0.0958
_diffrn_reflns_av_sigmaI/netI     0.0460
_diffrn_reflns_theta_min     2.19
_diffrn_reflns_theta_max     28.29
_diffrn_reflns_theta_full     28.29
_diffrn_measured_fraction_theta_max     0.993
_diffrn_measured_fraction_theta_full     0.993
_diffrn_reflns_limit_h_min     -10
_diffrn_reflns_limit_h_max     10
_diffrn_reflns_limit_k_min     -36
_diffrn_reflns_limit_k_max     36
_diffrn_reflns_limit_l_min     -16
_diffrn_reflns_limit_l_max     16
_diffrn_standards_number     0
_diffrn_standards_interval_count     0
_diffrn_standards_interval_time     0
_diffrn_standards_decay_%     0
_refine_special_details
;
Refinement of <i>F</i>^2^ against ALL reflections. The weighted <i>R</i>-factor
<i>wR</i> and goodness of fit <i>S</i> are based on <i>F</i>^2^, conventional
<i>R</i>-factors <i>R</i> are based on <i>F</i>, with <i>F</i> set to zero for
negative <i>F</i>^2^. The threshold expression of <i>F</i>^2^ >
\s(<i>F</i>^2^) is used only for calculating <i>R</i>-factors(gt) <i>etc</i>.
and is not relevant to the choice of reflections for refinement.
<i>R</i>-factors based on <i>F</i>^2^ are statistically about twice as large
as those based on <i>F</i>, and <i>R</i>- factors based on ALL data will be
even larger.
;
_reflns_number_total     6603
_reflns_number_gt     5086
_reflns_threshold_expression     I>2\s(I)
_refine_ls_structure_factor_coef     Fsqd
_refine_ls_matrix_type     full
_refine_ls_R_factor_all     0.0587
_refine_ls_R_factor_gt     0.0475
_refine_ls_wR_factor_gt     0.1367
_refine_ls_wR_factor_ref     0.1442
_refine_ls_goodness_of_fit_ref     1.064
_refine_ls_restrained_S_all     1.064
_refine_ls_number_reflns     6603
_refine_ls_number_parameters     370
_refine_ls_number_restraints     0
_refine_ls_hydrogen_treatment     mixed
_refine_ls_weighting_scheme     calc
_refine_ls_weighting_details
         'calc w=1/[\s^2^(Fo^2^)+(0.0800P)^2^+0.1033P] where P=(Fo^2^+2Fc^2^)/3'
_atom_sites_solution_hydrogens     geom
_atom_sites_solution_primary     direct
_atom_sites_solution_secondary     difmap
_refine_ls_shift/su_max     0.001
_refine_ls_shift/su_mean     0.000
_refine_diff_density_max     0.359
_refine_diff_density_min     -0.297
_refine_ls_extinction_method     'SHELXL97 (Sheldrick, 2008)'
_refine_ls_extinction_coef     0.0084(10)
_refine_ls_extinction_expression
                                  'Fc^*^=kFc[1+0.001xFc^2^\l^3^/sin(2\q)]^-1/4^'
loop_
    _atom_type_symbol
    _atom_type_description
    _atom_type_scat_dispersion_real
    _atom_type_scat_dispersion_imag
    _atom_type_scat_source
    'C' 'C' 0.0033 0.0016
                         'International Tables Vol C Tables 4.2.6.8 and 6.1.1.4'
    'H' 'H' 0.0000 0.0000
                         'International Tables Vol C Tables 4.2.6.8 and 6.1.1.4'
    'N' 'N' 0.0061 0.0033
                         'International Tables Vol C Tables 4.2.6.8 and 6.1.1.4'
    'O' 'O' 0.0106 0.0060
                         'International Tables Vol C Tables 4.2.6.8 and 6.1.1.4'
    'Cl' 'Cl' 0.1484 0.1585
                         'International Tables Vol C Tables 4.2.6.8 and 6.1.1.4'
_computing_data_collection     'SMART (Bruker, 2007)'
_computing_cell_refinement     'SAINT (Bruker, 2007)'
_computing_data_reduction     'SAINT (Bruker, 2007)'
_computing_structure_solution     'SHELXS97 (Sheldrick, 2008)'
_computing_structure_refinement     'SHELXL97 (Sheldrick, 2008)'
_computing_molecular_graphics     'SHELXTL (Sheldrick, 2008)'
_computing_publication_material     'SHELXL97 (Sheldrick, 2008)'
loop_
    _atom_site_type_symbol
    _atom_site_label
    _atom_site_fract_x
    _atom_site_fract_y
    _atom_site_fract_z
    _atom_site_U_iso_or_equiv
    _atom_site_adp_type
    _atom_site_calc_flag
    _atom_site_refinement_flags
    _atom_site_occupancy
    _atom_site_symmetry_multiplicity
    _atom_site_disorder_assembly
    _atom_site_disorder_group
    C C1 0.27814(18) 0.35945(5) 0.29763(10) 0.0461(3) Uani d . 1 1 . .
    C C2 0.3577(2) 0.34203(6) 0.20759(12) 0.0583(4) Uani d . 1 1 . .
    H H2 0.3631 0.3086 0.1954 0.070 Uiso calc R 1 1 . .
    C C3 0.4284(2) 0.37386(8) 0.13655(13) 0.0682(5) Uani d . 1 1 . .
    H H3 0.4800 0.3618 0.0766 0.082 Uiso calc R 1 1 . .
    C C4 0.4231(2) 0.42301(7) 0.15360(13) 0.0684(5) Uani d . 1 1 . .
    H H4 0.4722 0.4442 0.1058 0.082 Uiso calc R 1 1 . .
    C C5 0.3450(2) 0.44111(6) 0.24147(13) 0.0609(4) Uani d . 1 1 . .
    H H5 0.3413 0.4746 0.2529 0.073 Uiso calc R 1 1 . .
    C C6 0.27233(19) 0.40972(5) 0.31272(11) 0.0504(3) Uani d . 1 1 . .
    H H6 0.2188 0.4223 0.3715 0.060 Uiso calc R 1 1 . .
    C C7 0.20474(18) 0.32524(5) 0.37337(11) 0.0475(3) Uani d . 1 1 . .
    C C8 0.1029(2) 0.28279(5) 0.34135(13) 0.0608(4) Uani d . 1 1 . .
    C C9 0.1273(2) 0.28158(5) 0.52194(13) 0.0578(4) Uani d . 1 1 . .
    H H9A 0.2096 0.2607 0.5599 0.069 Uiso calc R 1 1 . .
    H H9B 0.0365 0.2906 0.5691 0.069 Uiso calc R 1 1 . .
    C C10 0.21487(17) 0.32582(5) 0.48027(11) 0.0454(3) Uani d . 1 1 . .
    C C11 0.28478(17) 0.37210(5) 0.64825(10) 0.0457(3) Uani d . 1 1 . .
    C C12 0.33208(18) 0.41894(5) 0.68118(11) 0.0500(3) Uani d . 1 1 . .
    C C13 0.3164(2) 0.43397(7) 0.78420(13) 0.0656(4) Uani d . 1 1 . .
    H H13 0.3484 0.4655 0.8038 0.079 Uiso calc R 1 1 . .
    C C14 0.2536(2) 0.40257(8) 0.85839(13) 0.0729(5) Uani d . 1 1 . .
    H H14 0.2403 0.4129 0.9278 0.088 Uiso calc R 1 1 . .
    C C15 0.2108(2) 0.35592(7) 0.82878(13) 0.0681(5) Uani d . 1 1 . .
    H H15 0.1711 0.3343 0.8791 0.082 Uiso calc R 1 1 . .
    C C16 0.2257(2) 0.34051(6) 0.72529(12) 0.0561(4) Uani d . 1 1 . .
    H H16 0.1959 0.3087 0.7069 0.067 Uiso calc R 1 1 . .
    C C17 0.22903(18) 0.63216(5) 0.06184(11) 0.0487(3) Uani d . 1 1 . .
    C C18 0.1337(2) 0.64534(7) -0.02958(12) 0.0626(4) Uani d . 1 1 . .
    H H18 0.1155 0.6781 -0.0452 0.075 Uiso calc R 1 1 . .
    C C19 0.0664(2) 0.61005(9) -0.09697(13) 0.0758(6) Uani d . 1 1 . .
    H H19 0.0023 0.6193 -0.1575 0.091 Uiso calc R 1 1 . .
    C C20 0.0925(2) 0.56142(9) -0.07617(15) 0.0782(6) Uani d . 1 1 . .
    H H20 0.0468 0.5379 -0.1223 0.094 Uiso calc R 1 1 . .
    C C21 0.1860(2) 0.54794(7) 0.01279(15) 0.0692(5) Uani d . 1 1 . .
    H H21 0.2038 0.5150 0.0273 0.083 Uiso calc R 1 1 . .
    C C22 0.2544(2) 0.58261(5) 0.08146(12) 0.0554(4) Uani d . 1 1 . .
    H H22 0.3183 0.5728 0.1416 0.066 Uiso calc R 1 1 . .
    C C23 0.29904(19) 0.66934(5) 0.13540(11) 0.0490(3) Uani d . 1 1 . .
    C C24 0.3918(2) 0.71252(6) 0.10214(13) 0.0621(4) Uani d . 1 1 . .
    C C25 0.3729(2) 0.71710(5) 0.28216(12) 0.0559(4) Uani d . 1 1 . .
    H H25A 0.2888 0.7379 0.3150 0.067 Uiso calc R 1 1 . .
    H H25B 0.4661 0.7101 0.3335 0.067 Uiso calc R 1 1 . .
    C C26 0.29004(18) 0.67104(5) 0.24190(11) 0.0458(3) Uani d . 1 1 . .
    C C27 0.21703(17) 0.62944(5) 0.41166(11) 0.0451(3) Uani d . 1 1 . .
    C C28 0.16217(18) 0.58432(5) 0.44911(12) 0.0499(3) Uani d . 1 1 . .
    C C29 0.1665(2) 0.57327(6) 0.55559(14) 0.0648(4) Uani d . 1 1 . .
    H H29 0.1286 0.5430 0.5783 0.078 Uiso calc R 1 1 . .
    C C30 0.2268(2) 0.60706(7) 0.62796(13) 0.0708(5) Uani d . 1 1 . .
    H H30 0.2321 0.5996 0.6999 0.085 Uiso calc R 1 1 . .
    C C31 0.2794(2) 0.65192(7) 0.59359(13) 0.0640(4) Uani d . 1 1 . .
    H H31 0.3190 0.6750 0.6428 0.077 Uiso calc R 1 1 . .
    C C32 0.2744(2) 0.66332(6) 0.48734(12) 0.0548(4) Uani d . 1 1 . .
    H H32 0.3098 0.6940 0.4658 0.066 Uiso calc R 1 1 . .
    Cl Cl1 0.40795(6) 0.460028(15) 0.58859(4) 0.06829(15) Uani d . 1 1 . .
    Cl Cl2 0.09240(6) 0.540051(15) 0.35831(4) 0.06933(16) Uani d . 1 1 . .
    N N1 0.30072(17) 0.35959(5) 0.54159(10) 0.0512(3) Uani d . 1 1 . .
    N N2 0.21099(18) 0.63755(5) 0.30234(10) 0.0553(3) Uani d . 1 1 . .
    O O1 0.05550(19) 0.26896(4) 0.25415(10) 0.0813(4) Uani d . 1 1 . .
    O O2 0.05665(17) 0.25763(4) 0.42950(10) 0.0711(3) Uani d . 1 1 . .
    O O3 0.4329(2) 0.72534(4) 0.01522(10) 0.0833(4) Uani d . 1 1 . .
    O O4 0.43819(18) 0.73964(4) 0.18943(10) 0.0716(3) Uani d . 1 1 . .
    H H1 0.354(2) 0.3800(6) 0.5078(13) 0.054(4) Uiso d . 1 1 . .
    H H2A 0.164(2) 0.6156(6) 0.2687(14) 0.061(5) Uiso d . 1 1 . .
loop_
    _atom_site_aniso_label
    _atom_site_aniso_U_11
    _atom_site_aniso_U_22
    _atom_site_aniso_U_33
    _atom_site_aniso_U_12
    _atom_site_aniso_U_13
    _atom_site_aniso_U_23
    C1 0.0511(7) 0.0492(7) 0.0377(6) 0.0074(6) -0.0023(5) -0.0037(5)
    C2 0.0671(9) 0.0633(9) 0.0442(8) 0.0156(7) 0.0002(7) -0.0096(7)
    C3 0.0691(10) 0.0927(13) 0.0437(8) 0.0134(9) 0.0127(7) -0.0060(8)
    C4 0.0713(10) 0.0840(13) 0.0506(9) -0.0060(9) 0.0108(8) 0.0071(8)
    C5 0.0717(10) 0.0574(9) 0.0538(8) -0.0063(7) 0.0037(7) 0.0001(7)
    C6 0.0591(8) 0.0521(8) 0.0401(7) 0.0035(6) 0.0037(6) -0.0043(6)
    C7 0.0551(8) 0.0409(7) 0.0464(7) 0.0075(5) 0.0001(6) -0.0039(5)
    C8 0.0805(11) 0.0430(8) 0.0585(9) 0.0052(7) -0.0026(8) -0.0088(7)
    C9 0.0736(10) 0.0434(8) 0.0565(9) -0.0004(7) 0.0014(7) 0.0026(6)
    C10 0.0498(7) 0.0411(7) 0.0455(7) 0.0071(5) 0.0028(6) -0.0014(5)
    C11 0.0437(7) 0.0534(8) 0.0399(7) 0.0039(5) 0.0008(5) -0.0001(6)
    C12 0.0482(7) 0.0535(8) 0.0481(7) 0.0027(6) -0.0014(6) -0.0021(6)
    C13 0.0693(10) 0.0725(11) 0.0545(9) 0.0040(8) -0.0057(7) -0.0160(8)
    C14 0.0790(11) 0.0965(14) 0.0434(8) 0.0055(10) 0.0022(8) -0.0121(9)
    C15 0.0726(10) 0.0881(13) 0.0440(8) 0.0045(9) 0.0078(7) 0.0088(8)
    C16 0.0619(9) 0.0595(9) 0.0472(8) 0.0006(7) 0.0053(6) 0.0040(7)
    C17 0.0500(7) 0.0552(8) 0.0411(7) 0.0031(6) 0.0045(6) 0.0018(6)
    C18 0.0627(9) 0.0801(11) 0.0451(8) 0.0156(8) 0.0036(7) 0.0056(8)
    C19 0.0630(10) 0.1212(18) 0.0428(8) 0.0052(10) -0.0054(7) -0.0056(10)
    C20 0.0736(11) 0.1020(16) 0.0588(10) -0.0176(10) 0.0018(9) -0.0241(10)
    C21 0.0794(11) 0.0623(10) 0.0662(11) -0.0134(8) 0.0068(9) -0.0119(8)
    C22 0.0615(9) 0.0550(9) 0.0493(8) -0.0023(7) -0.0016(7) -0.0003(6)
    C23 0.0588(8) 0.0424(7) 0.0458(7) 0.0057(6) 0.0017(6) 0.0049(6)
    C24 0.0901(12) 0.0408(8) 0.0559(9) 0.0046(7) 0.0109(8) 0.0076(7)
    C25 0.0767(10) 0.0398(7) 0.0513(8) -0.0004(6) 0.0055(7) 0.0003(6)
    C26 0.0509(7) 0.0409(7) 0.0454(7) 0.0032(5) -0.0005(6) 0.0032(5)
    C27 0.0447(7) 0.0465(7) 0.0442(7) 0.0031(5) 0.0024(5) 0.0026(5)
    C28 0.0472(7) 0.0479(8) 0.0550(8) 0.0042(6) 0.0071(6) 0.0025(6)
    C29 0.0677(10) 0.0620(10) 0.0655(10) 0.0057(8) 0.0139(8) 0.0197(8)
    C30 0.0814(11) 0.0846(12) 0.0469(9) 0.0096(10) 0.0076(8) 0.0123(8)
    C31 0.0689(10) 0.0760(11) 0.0469(8) 0.0049(8) -0.0009(7) -0.0058(8)
    C32 0.0633(9) 0.0528(8) 0.0482(8) 0.0000(6) -0.0008(6) 0.0000(6)
    Cl1 0.0816(3) 0.0550(3) 0.0685(3) -0.01316(18) 0.0057(2) 0.00081(18)
    Cl2 0.0762(3) 0.0517(2) 0.0803(3) -0.01332(18) 0.0058(2) -0.00368(19)
    N1 0.0619(7) 0.0526(7) 0.0397(6) -0.0100(6) 0.0081(5) -0.0016(5)
    N2 0.0683(8) 0.0554(7) 0.0419(6) -0.0165(6) -0.0028(6) 0.0001(5)
    O1 0.1134(10) 0.0628(7) 0.0665(8) -0.0094(7) -0.0115(7) -0.0203(6)
    O2 0.0986(9) 0.0456(6) 0.0688(7) -0.0136(6) -0.0024(7) -0.0031(5)
    O3 0.1370(12) 0.0537(7) 0.0611(7) -0.0046(7) 0.0279(8) 0.0119(6)
    O4 0.1118(10) 0.0415(6) 0.0624(7) -0.0131(6) 0.0159(7) 0.0007(5)
_geom_special_details
;
All e.s.d.'s (except the e.s.d. in the dihedral angle between two l.s. planes)
are estimated using the full covariance matrix. The cell e.s.d.'s are taken
into account individually in the estimation of e.s.d.'s in distances, angles
and torsion angles; correlations between e.s.d.'s in cell parameters are only
used when they are defined by crystal symmetry. An approximate (isotropic)
treatment of cell e.s.d.'s is used for estimating e.s.d.'s involving l.s.
planes.
;
loop_
    _geom_bond_atom_site_label_1
    _geom_bond_atom_site_label_2
    _geom_bond_site_symmetry_2
    _geom_bond_distance
    _geom_bond_publ_flag
    C1 C6 . 1.393(2) ?
    C1 C2 . 1.3968(19) ?
    C1 C7 . 1.469(2) ?
    C2 C3 . 1.379(3) ?
    C2 H2 . 0.9300 ?
    C3 C4 . 1.367(3) ?
    C3 H3 . 0.9300 ?
    C4 C5 . 1.375(2) ?
    C4 H4 . 0.9300 ?
    C5 C6 . 1.380(2) ?
    C5 H5 . 0.9300 ?
    C6 H6 . 0.9300 ?
    C7 C10 . 1.3490(19) ?
    C7 C8 . 1.455(2) ?
    C8 O1 . 1.208(2) ?
    C8 O2 . 1.368(2) ?
    C9 O2 . 1.4296(19) ?
    C9 C10 . 1.495(2) ?
    C9 H9A . 0.9700 ?
    C9 H9B . 0.9700 ?
    C10 N1 . 1.3637(18) ?
    C11 C16 . 1.393(2) ?
    C11 C12 . 1.395(2) ?
    C11 N1 . 1.3995(18) ?
    C12 C13 . 1.374(2) ?
    C12 Cl1 . 1.7415(15) ?
    C13 C14 . 1.374(3) ?
    C13 H13 . 0.9300 ?
    C14 C15 . 1.371(3) ?
    C14 H14 . 0.9300 ?
    C15 C16 . 1.382(2) ?
    C15 H15 . 0.9300 ?
    C16 H16 . 0.9300 ?
    C17 C18 . 1.393(2) ?
    C17 C22 . 1.395(2) ?
    C17 C23 . 1.469(2) ?
    C18 C19 . 1.378(3) ?
    C18 H18 . 0.9300 ?
    C19 C20 . 1.373(3) ?
    C19 H19 . 0.9300 ?
    C20 C21 . 1.364(3) ?
    C20 H20 . 0.9300 ?
    C21 C22 . 1.379(2) ?
    C21 H21 . 0.9300 ?
    C22 H22 . 0.9300 ?
    C23 C26 . 1.3497(19) ?
    C23 C24 . 1.455(2) ?
    C24 O3 . 1.2063(19) ?
    C24 O4 . 1.367(2) ?
    C25 O4 . 1.4323(19) ?
    C25 C26 . 1.4972(19) ?
    C25 H25A . 0.9700 ?
    C25 H25B . 0.9700 ?
    C26 N2 . 1.3547(18) ?
    C27 C32 . 1.394(2) ?
    C27 C28 . 1.3966(19) ?
    C27 N2 . 1.3969(18) ?
    C28 C29 . 1.377(2) ?
    C28 Cl2 . 1.7419(16) ?
    C29 C30 . 1.371(3) ?
    C29 H29 . 0.9300 ?
    C30 C31 . 1.372(3) ?
    C30 H30 . 0.9300 ?
    C31 C32 . 1.377(2) ?
    C31 H31 . 0.9300 ?
    C32 H32 . 0.9300 ?
    N1 H1 . 0.824(16) ?
    N2 H2A . 0.815(17) ?
loop_
    _geom_angle_atom_site_label_1
    _geom_angle_atom_site_label_2
    _geom_angle_atom_site_label_3
    _geom_angle_site_symmetry_1
    _geom_angle_site_symmetry_3
    _geom_angle
    _geom_angle_publ_flag
    C6 C1 C2 . . 117.86(14) ?
    C6 C1 C7 . . 121.89(12) ?
    C2 C1 C7 . . 120.25(13) ?
    C3 C2 C1 . . 120.65(16) ?
    C3 C2 H2 . . 119.7 ?
    C1 C2 H2 . . 119.7 ?
    C4 C3 C2 . . 120.50(15) ?
    C4 C3 H3 . . 119.7 ?
    C2 C3 H3 . . 119.7 ?
    C3 C4 C5 . . 120.00(16) ?
    C3 C4 H4 . . 120.0 ?
    C5 C4 H4 . . 120.0 ?
    C4 C5 C6 . . 120.14(16) ?
    C4 C5 H5 . . 119.9 ?
    C6 C5 H5 . . 119.9 ?
    C5 C6 C1 . . 120.84(14) ?
    C5 C6 H6 . . 119.6 ?
    C1 C6 H6 . . 119.6 ?
    C10 C7 C8 . . 107.34(13) ?
    C10 C7 C1 . . 129.37(13) ?
    C8 C7 C1 . . 123.29(13) ?
    O1 C8 O2 . . 120.20(15) ?
    O1 C8 C7 . . 130.33(17) ?
    O2 C8 C7 . . 109.45(13) ?
    O2 C9 C10 . . 104.48(12) ?
    O2 C9 H9A . . 110.9 ?
    C10 C9 H9A . . 110.9 ?
    O2 C9 H9B . . 110.9 ?
    C10 C9 H9B . . 110.9 ?
    H9A C9 H9B . . 108.9 ?
    C7 C10 N1 . . 125.78(13) ?
    C7 C10 C9 . . 109.41(12) ?
    N1 C10 C9 . . 124.69(12) ?
    C16 C11 C12 . . 117.02(13) ?
    C16 C11 N1 . . 124.21(14) ?
    C12 C11 N1 . . 118.76(13) ?
    C13 C12 C11 . . 121.81(15) ?
    C13 C12 Cl1 . . 119.00(13) ?
    C11 C12 Cl1 . . 119.17(11) ?
    C12 C13 C14 . . 120.18(17) ?
    C12 C13 H13 . . 119.9 ?
    C14 C13 H13 . . 119.9 ?
    C15 C14 C13 . . 119.17(16) ?
    C15 C14 H14 . . 120.4 ?
    C13 C14 H14 . . 120.4 ?
    C14 C15 C16 . . 121.04(17) ?
    C14 C15 H15 . . 119.5 ?
    C16 C15 H15 . . 119.5 ?
    C15 C16 C11 . . 120.73(16) ?
    C15 C16 H16 . . 119.6 ?
    C11 C16 H16 . . 119.6 ?
    C18 C17 C22 . . 117.82(14) ?
    C18 C17 C23 . . 120.94(14) ?
    C22 C17 C23 . . 121.24(13) ?
    C19 C18 C17 . . 120.33(17) ?
    C19 C18 H18 . . 119.8 ?
    C17 C18 H18 . . 119.8 ?
    C20 C19 C18 . . 121.00(16) ?
    C20 C19 H19 . . 119.5 ?
    C18 C19 H19 . . 119.5 ?
    C21 C20 C19 . . 119.37(17) ?
    C21 C20 H20 . . 120.3 ?
    C19 C20 H20 . . 120.3 ?
    C20 C21 C22 . . 120.64(18) ?
    C20 C21 H21 . . 119.7 ?
    C22 C21 H21 . . 119.7 ?
    C21 C22 C17 . . 120.84(15) ?
    C21 C22 H22 . . 119.6 ?
    C17 C22 H22 . . 119.6 ?
    C26 C23 C24 . . 107.68(13) ?
    C26 C23 C17 . . 128.47(13) ?
    C24 C23 C17 . . 123.84(13) ?
    O3 C24 O4 . . 120.29(15) ?
    O3 C24 C23 . . 130.52(16) ?
    O4 C24 C23 . . 109.15(13) ?
    O4 C25 C26 . . 104.26(12) ?
    O4 C25 H25A . . 110.9 ?
    C26 C25 H25A . . 110.9 ?
    O4 C25 H25B . . 110.9 ?
    C26 C25 H25B . . 110.9 ?
    H25A C25 H25B . . 108.9 ?
    C23 C26 N2 . . 125.37(13) ?
    C23 C26 C25 . . 109.27(12) ?
    N2 C26 C25 . . 125.29(13) ?
    C32 C27 C28 . . 116.88(13) ?
    C32 C27 N2 . . 124.67(13) ?
    C28 C27 N2 . . 118.45(13) ?
    C29 C28 C27 . . 121.94(15) ?
    C29 C28 Cl2 . . 118.97(12) ?
    C27 C28 Cl2 . . 119.06(11) ?
    C30 C29 C28 . . 119.78(15) ?
    C30 C29 H29 . . 120.1 ?
    C28 C29 H29 . . 120.1 ?
    C29 C30 C31 . . 119.56(16) ?
    C29 C30 H30 . . 120.2 ?
    C31 C30 H30 . . 120.2 ?
    C30 C31 C32 . . 120.96(17) ?
    C30 C31 H31 . . 119.5 ?
    C32 C31 H31 . . 119.5 ?
    C31 C32 C27 . . 120.86(15) ?
    C31 C32 H32 . . 119.6 ?
    C27 C32 H32 . . 119.6 ?
    C10 N1 C11 . . 130.87(13) ?
    C10 N1 H1 . . 114.2(12) ?
    C11 N1 H1 . . 113.3(12) ?
    C26 N2 C27 . . 131.72(13) ?
    C26 N2 H2A . . 114.2(13) ?
    C27 N2 H2A . . 113.2(13) ?
    C8 O2 C9 . . 109.19(12) ?
    C24 O4 C25 . . 109.52(12) ?
loop_
    _geom_torsion_atom_site_label_1
    _geom_torsion_atom_site_label_2
    _geom_torsion_atom_site_label_3
    _geom_torsion_atom_site_label_4
    _geom_torsion_site_symmetry_1
    _geom_torsion_site_symmetry_2
    _geom_torsion_site_symmetry_3
    _geom_torsion_site_symmetry_4
    _geom_torsion
    _geom_torsion_publ_flag
    C6 C1 C2 C3 . . . . 0.2(2) ?
    C7 C1 C2 C3 . . . . -179.41(14) ?
    C1 C2 C3 C4 . . . . 0.6(2) ?
    C2 C3 C4 C5 . . . . -0.8(3) ?
    C3 C4 C5 C6 . . . . 0.1(3) ?
    C4 C5 C6 C1 . . . . 0.7(2) ?
    C2 C1 C6 C5 . . . . -0.8(2) ?
    C7 C1 C6 C5 . . . . 178.78(13) ?
    C6 C1 C7 C10 . . . . -42.7(2) ?
    C2 C1 C7 C10 . . . . 136.91(16) ?
    C6 C1 C7 C8 . . . . 137.21(15) ?
    C2 C1 C7 C8 . . . . -43.2(2) ?
    C10 C7 C8 O1 . . . . 176.81(18) ?
    C1 C7 C8 O1 . . . . -3.1(3) ?
    C10 C7 C8 O2 . . . . -1.51(17) ?
    C1 C7 C8 O2 . . . . 178.58(13) ?
    C8 C7 C10 N1 . . . . 179.36(13) ?
    C1 C7 C10 N1 . . . . -0.7(2) ?
    C8 C7 C10 C9 . . . . 3.25(16) ?
    C1 C7 C10 C9 . . . . -176.85(13) ?
    O2 C9 C10 C7 . . . . -3.77(16) ?
    O2 C9 C10 N1 . . . . -179.94(13) ?
    C16 C11 C12 C13 . . . . -2.0(2) ?
    N1 C11 C12 C13 . . . . 178.63(14) ?
    C16 C11 C12 Cl1 . . . . 179.71(10) ?
    N1 C11 C12 Cl1 . . . . 0.30(18) ?
    C11 C12 C13 C14 . . . . 0.4(2) ?
    Cl1 C12 C13 C14 . . . . 178.70(13) ?
    C12 C13 C14 C15 . . . . 1.5(3) ?
    C13 C14 C15 C16 . . . . -1.7(3) ?
    C14 C15 C16 C11 . . . . 0.0(3) ?
    C12 C11 C16 C15 . . . . 1.8(2) ?
    N1 C11 C16 C15 . . . . -178.88(15) ?
    C22 C17 C18 C19 . . . . 0.6(2) ?
    C23 C17 C18 C19 . . . . -178.91(14) ?
    C17 C18 C19 C20 . . . . -0.5(3) ?
    C18 C19 C20 C21 . . . . 0.2(3) ?
    C19 C20 C21 C22 . . . . -0.1(3) ?
    C20 C21 C22 C17 . . . . 0.3(3) ?
    C18 C17 C22 C21 . . . . -0.5(2) ?
    C23 C17 C22 C21 . . . . 179.00(14) ?
    C18 C17 C23 C26 . . . . 132.18(16) ?
    C22 C17 C23 C26 . . . . -47.3(2) ?
    C18 C17 C23 C24 . . . . -47.0(2) ?
    C22 C17 C23 C24 . . . . 133.49(16) ?
    C26 C23 C24 O3 . . . . 178.08(19) ?
    C17 C23 C24 O3 . . . . -2.6(3) ?
    C26 C23 C24 O4 . . . . 0.26(18) ?
    C17 C23 C24 O4 . . . . 179.59(13) ?
    C24 C23 C26 N2 . . . . 178.94(14) ?
    C17 C23 C26 N2 . . . . -0.3(2) ?
    C24 C23 C26 C25 . . . . 1.93(17) ?
    C17 C23 C26 C25 . . . . -177.36(14) ?
    O4 C25 C26 C23 . . . . -3.30(17) ?
    O4 C25 C26 N2 . . . . 179.68(13) ?
    C32 C27 C28 C29 . . . . -0.9(2) ?
    N2 C27 C28 C29 . . . . 179.05(14) ?
    C32 C27 C28 Cl2 . . . . -178.93(11) ?
    N2 C27 C28 Cl2 . . . . 1.05(18) ?
    C27 C28 C29 C30 . . . . -0.3(2) ?
    Cl2 C28 C29 C30 . . . . 177.69(13) ?
    C28 C29 C30 C31 . . . . 1.2(3) ?
    C29 C30 C31 C32 . . . . -0.8(3) ?
    C30 C31 C32 C27 . . . . -0.5(3) ?
    C28 C27 C32 C31 . . . . 1.3(2) ?
    N2 C27 C32 C31 . . . . -178.65(15) ?
    C7 C10 N1 C11 . . . . 160.68(15) ?
    C9 C10 N1 C11 . . . . -23.8(2) ?
    C16 C11 N1 C10 . . . . 26.5(2) ?
    C12 C11 N1 C10 . . . . -154.17(14) ?
    C23 C26 N2 C27 . . . . 166.70(15) ?
    C25 C26 N2 C27 . . . . -16.8(3) ?
    C32 C27 N2 C26 . . . . 18.0(3) ?
    C28 C27 N2 C26 . . . . -161.96(15) ?
    O1 C8 O2 C9 . . . . -179.46(16) ?
    C7 C8 O2 C9 . . . . -0.95(18) ?
    C10 C9 O2 C8 . . . . 2.77(17) ?
    O3 C24 O4 C25 . . . . 179.48(17) ?
    C23 C24 O4 C25 . . . . -2.43(19) ?
    C26 C25 O4 C24 . . . . 3.44(17) ?
loop_
    _geom_hbond_atom_site_label_D
    _geom_hbond_atom_site_label_H
    _geom_hbond_atom_site_label_A
    _geom_hbond_site_symmetry_A
    _geom_hbond_distance_DH
    _geom_hbond_distance_HA
    _geom_hbond_distance_DA
    _geom_hbond_angle_DHA
    C16 H16 O1 4_566 0.93 2.47 3.305(2) 149
    C31 H31 O4 4_576 0.93 2.58 3.422(2) 151
    C32 H32 O3 4_576 0.93 2.48 3.305(2) 148
    C19 H19 Cg2 2_565 0.93 2.84 3.553(2) 134
