# Supplementary material for: 4-(2-Chloro­anilino)-3-phenyl­furan-2(5H)-one
Source: Acta Crystallogr Sect E Struct Rep Online. 2011 Oct 29;67(Pt 11):o3091. doi: 10.1107/S1600536811044308 (PMC3247478; doi:10.1107/S1600536811044308)
Supplement: Supplementary file 2 [file e-67-o3091-Isup2.hkl]

# 
# h,k,l, Fc-squared, Fo-squared, sigma(Fo-squared) and status flag 
# 
data_I
_shelx_title ' 100728im in P2(1)/c' 
_shelx_refln_list_code          4 
_shelx_F_calc_maximum      346.14 
_exptl_crystal_F_000      1184.00 
_reflns_d_resolution_high  0.7497 
 
loop_ 
 _symmetry_equiv_pos_as_xyz 
 'x, y, z' 
 '-x, y+1/2, -z+1/2' 
 '-x, -y, -z' 
 'x, -y-1/2, z-1/2' 
 
_cell_length_a     7.7305 
_cell_length_b    27.4374 
_cell_length_c    12.6242 
_cell_angle_alpha  90.000 
_cell_angle_beta   92.145 
_cell_angle_gamma  90.000 
 
_shelx_F_squared_multiplier     1.000 
 
loop_ 
 _refln_index_h 
 _refln_index_k 
 _refln_index_l 
 _refln_F_squared_calc 
 _refln_F_squared_meas 
 _refln_F_squared_sigma 
 _refln_observed_status 
   1   0   0       11.92       36.27      1.75 o 
   2   0   0    43386.91    39457.16    945.73 o 
   3   0   0      123.85      119.24      5.21 o 
   4   0   0       11.70        8.57      1.11 o 
   5   0   0       13.09       12.63      1.39 o 
   6   0   0     2158.45     2107.28    104.82 o 
   7   0   0        0.01       -1.37      1.37 o 
   8   0   0       66.10       85.92      5.75 o 
   9   0   0        0.85        2.71      3.07 o 
  10   0   0       34.91       40.94      8.40 o 
   1   1   0        0.07        0.47      0.35 o 
   2   1   0      540.40      528.35     13.32 o 
   3   1   0       10.13        8.83      0.69 o 
   4   1   0      897.38      877.91     24.46 o 
   5   1   0        2.36        2.27      0.75 o 
   6   1   0       90.19       82.32      3.98 o 
   7   1   0       14.83       17.76      1.58 o 
   8   1   0        7.18        4.76      1.76 o 
   9   1   0        1.92       -0.72      2.77 o 
  10   1   0        7.67        9.62      6.30 o 
   1   2   0       15.79       63.58      1.37 o 
   2   2   0      192.31      176.48      4.48 o 
   3   2   0       71.86       65.34      1.34 o 
   4   2   0     1199.44     1092.97     29.65 o 
   5   2   0       11.83       10.21      0.99 o 
   6   2   0       34.28       39.85      2.31 o 
   7   2   0        0.21       -0.76      1.02 o 
   8   2   0        3.29        6.24      1.82 o 
   9   2   0        0.05        0.77      2.31 o 
  10   2   0        0.02        0.87      5.42 o 
   1   3   0       17.68       23.17      0.56 o 
   2   3   0   119812.63    96443.61   3908.47 o 
   3   3   0        5.35        6.86      0.73 o 
   4   3   0      632.12      558.56     13.85 o 
   5   3   0        9.81       11.38      1.03 o 
   6   3   0      283.19      287.39      9.16 o 
   7   3   0        4.55        4.05      1.30 o 
   8   3   0      144.33      136.74      4.38 o 
   9   3   0        2.01        0.17      2.39 o 
   0   4   0    22917.61    18592.40    129.29 o 
   1   4   0       98.28       92.48      2.13 o 
   2   4   0    67440.10    57608.85   3187.05 o 
   3   4   0       22.16       25.25      0.99 o 
   4   4   0     8155.90     8067.62    165.13 o 
   5   4   0        4.30        4.23      0.81 o 
   6   4   0       13.07       12.27      1.20 o 
   7   4   0       12.66       12.44      1.63 o 
   8   4   0        2.17        0.78      1.87 o 
   9   4   0        0.00        1.20      2.25 o 
  10   4   0        0.08        0.51      3.65 o 
   1   5   0        1.84        1.89      0.29 o 
   2   5   0     2322.86     2199.26     20.66 o 
   3   5   0       30.15       24.56      0.94 o 
   4   5   0      694.64      721.62     17.29 o 
   5   5   0       13.13       13.91      1.06 o 
   6   5   0        4.26        5.62      1.06 o 
   7   5   0        0.41        0.29      1.13 o 
   8   5   0       76.37       94.99      6.11 o 
   9   5   0        3.52        3.78      2.31 o 
  10   5   0       28.03       50.95      6.65 o 
   0   6   0     6234.59     7296.65    247.04 o 
   1   6   0      223.42      250.44      6.57 o 
   2   6   0    11821.51    12509.72    250.90 o 
   3   6   0        0.30        3.17      1.51 o 
   4   6   0      747.60      804.83     16.01 o 
   5   6   0        0.68       -0.11      0.66 o 
   6   6   0       10.27        9.56      1.52 o 
   7   6   0        2.59        1.75      1.25 o 
   8   6   0        8.69        7.77      2.27 o 
   9   6   0        3.67        2.14      2.53 o 
  10   6   0       48.08       68.40     15.13 o 
   1   7   0        0.31        1.14      0.29 o 
   2   7   0     5567.38     5795.10    136.15 o 
   3   7   0       24.45       20.98      1.02 o 
   4   7   0     9497.01     9514.14    148.76 o 
   5   7   0       39.55       38.54      1.54 o 
   6   7   0     1493.95     1348.08     45.26 o 
   7   7   0        0.20       -0.44      1.33 o 
   8   7   0       35.39       28.66      2.70 o 
   9   7   0        5.35        8.32      2.98 o 
  10   7   0       35.30       48.93      6.47 o 
   0   8   0      236.96      262.47     10.29 o 
   1   8   0      308.59      384.02     12.66 o 
   2   8   0      313.30      328.63      6.37 o 
   3   8   0       66.23       61.41      1.38 o 
   4   8   0     2050.27     2100.50     37.00 o 
   5   8   0       41.36       38.11      1.74 o 
   6   8   0      181.17      145.17      6.17 o 
   7   8   0        0.09        1.44      1.48 o 
   8   8   0       12.94       15.20      2.42 o 
   9   8   0        0.01        1.12      2.52 o 
  10   8   0        0.87        1.40      3.95 o 
   1   9   0       78.04       83.22      2.24 o 
   2   9   0     2785.52     2895.87     79.68 o 
   3   9   0      231.41      211.28      6.35 o 
   4   9   0       70.98       72.72      1.91 o 
   5   9   0        6.66        5.78      1.05 o 
   6   9   0        8.76        8.57      1.77 o 
   7   9   0       13.98       14.30      2.03 o 
   8   9   0      367.44      414.06     18.54 o 
   9   9   0        0.00        2.70      2.69 o 
   0  10   0    34655.83    35808.08   1980.32 o 
   1  10   0        6.52        7.65      0.57 o 
   2  10   0       50.98       68.95      2.08 o 
   3  10   0       54.95       52.73      1.33 o 
   4  10   0      152.19      142.08      3.90 o 
   5  10   0       52.06       40.14      2.07 o 
   6  10   0      252.07      229.42     12.56 o 
   7  10   0        0.22        1.45      1.53 o 
   8  10   0       30.69       62.38      4.08 o 
   9  10   0        2.47        4.49      2.96 o 
   1  11   0      292.78      345.99     10.93 o 
   2  11   0        1.58        0.93      0.46 o 
   3  11   0       36.99       39.04      1.25 o 
   4  11   0       64.04       67.35      5.79 o 
   5  11   0        4.32        2.81      1.11 o 
   6  11   0      859.45      841.94     39.32 o 
   7  11   0        3.10        4.51      1.82 o 
   8  11   0      334.54      288.78     19.91 o 
   9  11   0        0.00       -1.16      2.69 o 
   0  12   0      936.60      841.18     32.82 o 
   1  12   0        1.18        3.37      0.51 o 
   2  12   0     3983.35     4572.69    147.98 o 
   3  12   0      202.99      207.36      7.33 o 
   4  12   0     2002.87     2050.72     76.38 o 
   5  12   0       59.17       54.25      3.03 o 
   6  12   0      579.89      597.69     19.82 o 
   7  12   0       31.76       36.34      2.81 o 
   8  12   0       11.87        9.46      2.67 o 
   9  12   0       11.84       15.92      4.58 o 
   1  13   0       35.72       39.57      1.26 o 
   2  13   0     1733.13     2035.15     62.75 o 
   3  13   0        0.37        1.09      1.03 o 
   4  13   0      855.72      872.46     38.51 o 
   5  13   0       28.54       26.91      3.02 o 
   6  13   0     1305.04     1260.15     71.53 o 
   7  13   0       34.91       32.86      2.82 o 
   8  13   0      210.34      189.80     13.46 o 
   9  13   0        5.22        4.05      3.16 o 
   0  14   0      140.75      297.05     13.77 o 
   1  14   0      437.54      493.27     13.32 o 
   2  14   0     1407.17     1584.67     46.72 o 
   3  14   0        3.94        4.78      0.83 o 
   4  14   0        0.61        1.40      1.10 o 
   5  14   0       15.24       16.13      1.99 o 
   6  14   0      348.24      328.19     14.98 o 
   7  14   0       44.65       47.83      3.59 o 
   8  14   0       26.75       27.88      3.85 o 
   9  14   0        0.10        2.79      3.02 o 
   1  15   0       45.70       50.65      1.51 o 
   2  15   0     1060.45     1086.53     32.36 o 
   3  15   0       17.66       17.21      1.23 o 
   4  15   0     1046.62     1136.75     63.20 o 
   5  15   0       15.47       18.37      2.12 o 
   6  15   0       48.27       40.21      3.28 o 
   7  15   0        4.06        4.51      2.13 o 
   8  15   0       78.52       80.64      4.63 o 
   9  15   0        4.14        4.00      2.70 o 
   0  16   0     3623.37     4157.31    183.78 o 
   1  16   0       27.69       30.28      1.27 o 
   2  16   0        1.69        3.01      0.68 o 
   3  16   0        6.49        9.41      1.09 o 
   4  16   0      461.70      447.02     26.45 o 
   5  16   0       17.39       19.17      2.11 o 
   6  16   0      124.14      127.89      7.64 o 
   7  16   0       23.35       18.29      2.84 o 
   8  16   0       84.33       76.91      5.43 o 
   9  16   0        9.84        7.10      2.99 o 
   1  17   0       82.17       81.12      1.98 o 
   2  17   0      147.87      183.41      7.82 o 
   3  17   0       61.41       54.50      3.42 o 
   4  17   0     1723.83     1803.53    155.04 o 
   5  17   0       10.15       13.21      2.06 o 
   6  17   0      230.53      196.10     11.24 o 
   7  17   0       29.02       26.61      3.13 o 
   8  17   0       16.10       14.89      3.02 o 
   9  17   0       26.91       26.46      3.85 o 
   0  18   0        0.07        2.42      1.02 o 
   1  18   0        2.11        2.96      0.76 o 
   2  18   0      248.66      301.12     11.45 o 
   3  18   0       44.18       47.23      3.34 o 
   4  18   0       24.66       24.69      2.42 o 
   5  18   0        8.09       10.15      1.97 o 
   6  18   0        2.21        4.54      2.11 o 
   7  18   0       24.57       21.98      3.11 o 
   8  18   0        2.00        3.82      2.52 o 
   1  19   0       33.02       32.62      1.47 o 
   2  19   0     3461.52     3692.84    154.60 o 
   3  19   0       57.28       53.73      4.38 o 
   4  19   0        0.38        1.46      1.40 o 
   5  19   0       72.22       72.82      6.66 o 
   6  19   0        9.20        7.14      2.24 o 
   7  19   0        0.94        3.51      2.17 o 
   8  19   0      147.68      151.86      6.36 o 
   0  20   0      648.25      743.96     31.75 o 
   1  20   0       59.57       56.35      1.92 o 
   2  20   0      218.05      213.51      7.65 o 
   3  20   0        3.89        3.81      1.32 o 
   4  20   0       16.58       12.76      1.99 o 
   5  20   0        6.38        7.12      1.99 o 
   6  20   0       18.38       16.22      2.64 o 
   7  20   0        1.57        2.82      2.17 o 
   8  20   0        1.42        3.34      2.67 o 
   1  21   0        7.41        8.87      1.27 o 
   2  21   0      417.05      393.21     19.12 o 
   3  21   0       13.69       12.18      1.65 o 
   4  21   0       24.27       21.19      2.83 o 
   5  21   0       11.29       11.27      2.33 o 
   6  21   0        4.23        4.48      2.20 o 
   7  21   0        0.36       -0.78      1.99 o 
   8  21   0       76.57       85.17      5.31 o 
   0  22   0     2281.98     2419.98    126.69 o 
   1  22   0       22.51       26.31      1.71 o 
   2  22   0       16.64       15.04      1.71 o 
   3  22   0      136.15      130.05      6.16 o 
   4  22   0       13.70        9.99      2.01 o 
   5  22   0        8.48        7.89      2.16 o 
   6  22   0      109.92      113.11      9.34 o 
   7  22   0        0.48        2.26      2.26 o 
   8  22   0        7.96        8.70      2.96 o 
   1  23   0      134.65      134.05      6.31 o 
   2  23   0      104.91      106.37      5.31 o 
   3  23   0      160.14      142.08     10.02 o 
   4  23   0      225.41      215.04     18.93 o 
   5  23   0        4.95        2.54      1.99 o 
   6  23   0       88.58       88.68      8.61 o 
   7  23   0        0.29       -0.07      2.16 o 
   0  24   0     1950.69     2089.08     95.69 o 
   1  24   0       14.53       15.07      1.78 o 
   2  24   0       43.51       48.40      3.33 o 
   3  24   0        0.29       -0.06      1.57 o 
   4  24   0       37.17       30.68      3.07 o 
   5  24   0        1.26        0.73      1.87 o 
   6  24   0      146.83      151.82      7.07 o 
   7  24   0        1.87        1.83      2.35 o 
   1  25   0       31.25       29.84      2.18 o 
   2  25   0       70.39       61.50      2.91 o 
   3  25   0        8.69        8.71      2.02 o 
   4  25   0       12.35        9.89      2.41 o 
   5  25   0        3.07        3.44      2.14 o 
   6  25   0       57.03       54.12      9.22 o 
   7  25   0        0.23       -2.33      2.33 o 
   0  26   0        7.91       11.08      3.03 o 
   1  26   0        0.41        1.31      1.44 o 
   2  26   0      699.43      656.10     35.10 o 
   3  26   0        5.31        5.66      1.95 o 
   4  26   0      227.18      214.12     19.93 o 
   5  26   0        0.31        2.07      2.18 o 
   6  26   0       13.24       10.60      2.76 o 
   7  26   0        2.42        3.59      2.65 o 
   1  27   0       44.48       44.15      3.34 o 
   2  27   0      347.84      326.24     15.63 o 
   3  27   0       53.98       52.50      7.72 o 
   4  27   0       10.22       17.84      2.93 o 
   5  27   0        2.01        2.73      2.29 o 
   6  27   0        5.00        5.29      2.72 o 
   0  28   0      400.88      369.44     24.78 o 
   1  28   0       12.50       11.27      2.30 o 
   2  28   0        8.94       14.82      2.10 o 
   3  28   0       12.96       16.57      2.71 o 
   4  28   0      253.49      231.32     20.94 o 
   5  28   0        1.05        4.44      2.44 o 
   6  28   0       15.15       21.52      3.53 o 
   1  29   0        0.01       -0.22      1.85 o 
   2  29   0       30.92       33.87      2.87 o 
   3  29   0       10.01        9.11      2.55 o 
   4  29   0       89.15       91.91      8.94 o 
   5  29   0        7.41        7.43      2.73 o 
   6  29   0        2.23       -0.60      2.41 o 
   0  30   0       22.11       29.63      5.42 o 
   1  30   0        3.21        2.07      2.13 o 
   2  30   0       33.34       34.57      3.91 o 
   3  30   0       15.99       12.02      3.12 o 
   4  30   0       71.77       55.07      5.15 o 
   5  30   0        2.93        1.21      2.49 o 
   1  31   0       34.94       34.96      3.41 o 
   2  31   0      222.25      193.21      9.15 o 
   3  31   0        0.47        1.73      2.19 o 
   4  31   0       85.49       72.46      7.50 o 
   5  31   0        0.04        1.20      2.71 o 
   0  32   0       54.02       50.56      6.56 o 
   1  32   0        1.56        1.64      2.24 o 
   2  32   0       13.84       16.33      4.06 o 
   3  32   0        2.50        2.71      2.33 o 
   4  32   0       63.63       65.28      7.45 o 
   5  32   0        0.17       -1.22      5.95 o 
   1  33   0        0.50       -1.39      2.42 o 
   2  33   0       37.47       33.71      5.25 o 
   3  33   0       12.42       11.55      4.21 o 
   4  33   0        5.08        5.75      2.90 o 
   0  34   0       69.68       66.57      6.25 o 
   1  34   0        0.84       -1.65      3.01 o 
   2  34   0        6.24        3.72      3.51 o 
   3  34   0        0.66        1.22      3.59 o 
   1  35   0       28.99       23.05      4.81 o 
   2  35   0       18.46       22.07      4.98 o 
   0  36   0        3.63        2.97      4.72 o 
   1  36   0        0.00        2.71      3.70 o 
  -9   1   1        5.33        4.67      3.23 o 
  -8   1   1        3.57        3.43      1.64 o 
  -7   1   1       94.03       91.80      4.37 o 
  -6   1   1        0.51       -0.31      0.77 o 
  -5   1   1       10.88       11.64      0.95 o 
  -4   1   1      559.78      461.94     15.52 o 
  -3   1   1      256.38      226.37      5.68 o 
  -2   1   1     2796.19     2757.71     67.33 o 
  -1   1   1     1676.21     1622.27     56.93 o 
   1   1   1      760.47      805.21     32.98 o 
   2   1   1      244.70      245.84      5.79 o 
   3   1   1      453.01      382.95     10.43 o 
   4   1   1       98.33       93.63      3.25 o 
   5   1   1       45.40       44.13      1.58 o 
   6   1   1       66.19       54.26      2.26 o 
   7   1   1        0.25        0.41      1.17 o 
   8   1   1       40.53       53.20      3.53 o 
   9   1   1        6.69        6.58      2.42 o 
  10   1   1        1.62        1.40      3.95 o 
  -9   2   1       22.29       31.03      4.51 o 
  -8   2   1       10.70       17.99      2.51 o 
  -7   2   1        0.18        1.27      1.05 o 
  -6   2   1        5.50        6.19      1.03 o 
  -5   2   1       24.49       24.69      1.87 o 
  -4   2   1       35.35       33.28      1.48 o 
  -3   2   1      352.74      276.02      5.50 o 
  -2   2   1     4833.04     4700.29     99.36 o 
  -1   2   1     2478.51     2609.43     87.67 o 
   0   2   1     5375.69     6487.90    212.75 o 
   1   2   1     2048.13     2109.19     61.38 o 
   2   2   1     8626.24     8362.19    136.55 o 
   3   2   1       64.81       59.52      1.39 o 
   4   2   1     1273.67     1252.47     34.09 o 
   5   2   1       12.14       12.87      1.01 o 
   6   2   1       12.01       13.64      1.42 o 
   7   2   1       37.01       38.50      2.48 o 
   8   2   1        2.84        1.29      1.79 o 
   9   2   1        1.82        1.75      3.67 o 
  10   2   1       25.99       36.34      4.75 o 
  -9   3   1        2.29       -0.14      2.76 o 
  -8   3   1       67.32       62.19      3.71 o 
  -7   3   1       29.50       29.29      1.83 o 
  -6   3   1       41.77       43.77      2.61 o 
  -5   3   1       46.06       40.77      1.64 o 
  -4   3   1     4161.24     3880.56    107.42 o 
  -3   3   1       35.97       38.95      1.52 o 
  -2   3   1      948.18      889.56     16.93 o 
  -1   3   1      449.55      520.85     16.93 o 
   0   3   1      242.02      210.25     19.98 o 
   1   3   1     9413.67     9311.49    195.82 o 
   2   3   1    33181.93    30782.31    375.93 o 
   3   3   1      221.79      148.13      2.80 o 
   4   3   1     1426.31     1406.26     32.99 o 
   5   3   1       69.58       62.77      2.38 o 
   6   3   1      255.14      229.19      9.25 o 
   7   3   1        0.00        0.22      1.26 o 
   8   3   1        9.23       13.97      2.20 o 
   9   3   1        2.41        2.27      2.55 o 
  10   3   1        3.42        5.71      3.48 o 
 -10   4   1        1.87       -2.62      4.72 o 
  -9   4   1        2.50        3.04      2.49 o 
  -8   4   1       28.23       36.27      2.71 o 
  -7   4   1        0.27        0.76      1.17 o 
  -6   4   1      112.90      106.21      2.89 o 
  -5   4   1      517.75      476.04     11.09 o 
  -4   4   1     1118.06     1079.98     30.93 o 
  -3   4   1      700.15      621.00     12.64 o 
  -2   4   1    10694.81    10374.98    138.30 o 
  -1   4   1     8323.34     8775.32    270.49 o 
   0   4   1      179.84      241.64     11.91 o 
   1   4   1        3.03        1.53      0.37 o 
   2   4   1     2210.69     2177.02     25.30 o 
   3   4   1       32.50       32.46      1.04 o 
   4   4   1      256.82      217.42      5.89 o 
   5   4   1        7.84        6.19      0.87 o 
   6   4   1        0.06        1.16      0.95 o 
   7   4   1       78.59       81.17      3.72 o 
   8   4   1       19.06       15.62      2.24 o 
   9   4   1        9.56       10.92      3.06 o 
  10   4   1        1.63        0.68      3.83 o 
 -10   5   1        2.10        1.92      5.42 o 
  -9   5   1       34.97       34.73      3.97 o 
  -8   5   1       59.11       54.96      3.62 o 
  -7   5   1       72.10       72.00      3.12 o 
  -6   5   1      361.32      375.91      9.73 o 
  -5   5   1        0.18        0.63      0.71 o 
  -4   5   1     1439.09     1384.52     32.98 o 
  -3   5   1      434.43      427.44      6.58 o 
  -2   5   1      304.83      293.30      5.54 o 
  -1   5   1      340.04      401.97     16.86 o 
   0   5   1     2266.00     2434.98     93.75 o 
   1   5   1    12474.53    13740.56    393.19 o 
   2   5   1      539.69      573.08      8.81 o 
   3   5   1      400.61      349.60      6.63 o 
   4   5   1     1420.42     1417.05     25.83 o 
   5   5   1       71.72       60.82      1.78 o 
   6   5   1      433.65      396.98     18.16 o 
   7   5   1        5.74        6.33      1.47 o 
   8   5   1        0.75        0.92      1.65 o 
   9   5   1        1.02        2.89      2.61 o 
  10   5   1        0.11       -2.79      3.56 o 
 -10   6   1        5.48        9.80      6.12 o 
  -9   6   1        1.97        0.73      2.46 o 
  -8   6   1        3.94        3.32      1.84 o 
  -7   6   1      111.56      103.09      3.62 o 
  -6   6   1     1021.64      977.68     20.75 o 
  -5   6   1      303.27      278.60      5.49 o 
  -4   6   1      836.60      791.20     15.15 o 
  -3   6   1       66.84       51.75      1.31 o 
  -2   6   1     7993.22     8323.29    160.21 o 
  -1   6   1    13941.38    15362.68    566.95 o 
   0   6   1     3176.11     3584.53    113.23 o 
   1   6   1       51.75       46.27      2.56 o 
   2   6   1      191.89      160.58      4.00 o 
   3   6   1     2342.86     2454.01     42.84 o 
   4   6   1     9326.58     9057.26    114.42 o 
   5   6   1        0.01        1.07      0.73 o 
   6   6   1        2.77        0.56      1.11 o 
   7   6   1       16.73       19.98      1.92 o 
   8   6   1        7.06        5.29      2.12 o 
   9   6   1       27.73       34.92      3.56 o 
  10   6   1       11.67       18.09      5.01 o 
 -10   7   1        0.43        4.08      4.08 o 
  -9   7   1        0.00       -2.13      2.13 o 
  -8   7   1        0.78       -0.40      1.82 o 
  -7   7   1       26.95       22.01      2.18 o 
  -6   7   1      119.67      103.24      2.92 o 
  -5   7   1       29.56       26.56      1.40 o 
  -4   7   1     1609.50     1593.34     28.64 o 
  -3   7   1     5423.88     5621.68    113.55 o 
  -2   7   1      881.25      863.26     19.68 o 
  -1   7   1     3528.95     4105.01    138.04 o 
   0   7   1      298.37      323.57      9.17 o 
   1   7   1     8281.50     9291.78    280.12 o 
   2   7   1     1469.86     1722.08     47.24 o 
   3   7   1        1.81        2.52      0.66 o 
   4   7   1      927.88      965.95     18.29 o 
   5   7   1      205.78      195.21      3.59 o 
   6   7   1      168.42      147.61      5.34 o 
   7   7   1       44.77       42.32      2.43 o 
   8   7   1       15.62       20.17      3.18 o 
   9   7   1        9.92       10.11      2.84 o 
  10   7   1       29.42       43.37      6.12 o 
 -10   8   1        7.40        8.66      3.53 o 
  -9   8   1        9.44        9.55      3.90 o 
  -8   8   1      138.30      169.71     10.58 o 
  -7   8   1       59.63       51.46      2.90 o 
  -6   8   1     1020.02      964.59     30.57 o 
  -5   8   1       50.14       52.17      2.26 o 
  -4   8   1     2129.88     2168.51     41.68 o 
  -3   8   1       62.78       56.80      1.50 o 
  -2   8   1      808.68      694.43     19.36 o 
  -1   8   1     5294.01     6433.44    208.36 o 
   0   8   1     5174.90     6022.00    140.18 o 
   1   8   1     8042.49     9186.29    268.99 o 
   2   8   1      151.33      138.34      4.59 o 
   3   8   1     2477.21     2652.52     54.69 o 
   4   8   1     1136.80     1107.35     20.39 o 
   5   8   1      326.47      333.88      6.46 o 
   6   8   1      185.26      176.09      5.60 o 
   7   8   1       20.03       16.86      1.84 o 
   8   8   1        2.97        3.16      2.19 o 
   9   8   1        1.16        1.46      2.45 o 
  -9   9   1        1.33        1.40      3.15 o 
  -8   9   1        1.66        2.29      2.32 o 
  -7   9   1        6.64        5.42      1.69 o 
  -6   9   1      165.57      151.99      6.00 o 
  -5   9   1      424.66      446.35     11.96 o 
  -4   9   1      432.81      409.02      9.06 o 
  -3   9   1     1158.97     1173.48     35.92 o 
  -2   9   1       37.23       31.17      1.36 o 
  -1   9   1     3090.73     3771.89    118.59 o 
   0   9   1     2329.29     2775.64     73.41 o 
   1   9   1     2837.40     3102.21     90.79 o 
   2   9   1      609.63      567.45     16.36 o 
   3   9   1     1025.61     1064.95     30.70 o 
   4   9   1      919.38      920.57     18.68 o 
   5   9   1       94.83       82.40      3.27 o 
   6   9   1      547.07      486.20     16.37 o 
   7   9   1        0.86       -0.73      1.37 o 
   8   9   1       18.05       31.32      3.32 o 
   9   9   1        3.80        6.56      3.09 o 
  -9  10   1        0.07        0.18      2.58 o 
  -8  10   1      111.26      107.53      5.59 o 
  -7  10   1       62.44       61.97      3.72 o 
  -6  10   1        0.13        1.99      1.59 o 
  -5  10   1      841.84      819.24     35.71 o 
  -4  10   1      122.73      118.80      2.61 o 
  -3  10   1     4920.59     5227.22    145.03 o 
  -2  10   1      769.14      780.98     24.42 o 
  -1  10   1     4436.74     5098.10    158.02 o 
   0  10   1     1405.73     1495.93     38.92 o 
   1  10   1       51.50       59.22      2.69 o 
   2  10   1      868.75      886.82     25.80 o 
   3  10   1      141.71      138.77      4.77 o 
   4  10   1      606.91      572.61     17.18 o 
   5  10   1      308.98      298.27     10.21 o 
   6  10   1      337.66      332.04      7.75 o 
   7  10   1       50.77       43.69      4.47 o 
   8  10   1      317.67      289.77     12.00 o 
   9  10   1       11.74       13.21      3.48 o 
  -9  11   1       11.68       14.54      3.02 o 
  -8  11   1      169.00      152.01      9.90 o 
  -7  11   1       66.14       60.94      4.33 o 
  -6  11   1      885.85      928.85     45.38 o 
  -5  11   1      753.93      748.24     46.80 o 
  -4  11   1      454.86      396.72     12.48 o 
  -3  11   1        4.89        5.40      0.74 o 
  -2  11   1      531.54      543.57     18.65 o 
  -1  11   1      152.45      181.08      8.32 o 
   0  11   1      904.33      937.29     26.94 o 
   1  11   1     1340.02     1429.07     44.70 o 
   2  11   1     2090.65     2204.70     68.42 o 
   3  11   1     6028.05     6938.82    253.33 o 
   4  11   1       29.97       34.82      1.64 o 
   5  11   1      270.72      265.83      8.30 o 
   6  11   1       79.52       70.82      3.31 o 
   7  11   1       12.31       11.89      2.08 o 
   8  11   1      129.35      159.02      7.55 o 
   9  11   1        1.53        1.87      2.76 o 
  -9  12   1        2.13        1.37      2.38 o 
  -8  12   1       13.93       13.99      2.74 o 
  -7  12   1        9.46       10.35      2.33 o 
  -6  12   1      232.39      221.06     15.90 o 
  -5  12   1      180.64      166.93      8.17 o 
  -4  12   1       95.13       99.94      6.21 o 
  -3  12   1     1580.17     1789.59     66.77 o 
  -2  12   1     1163.82     1305.58     42.79 o 
  -1  12   1     2094.31     2360.30     65.46 o 
   0  12   1       25.92       34.03      2.01 o 
   1  12   1        6.43        5.05      0.59 o 
   2  12   1      288.80      301.57      8.73 o 
   3  12   1        0.76        2.60      0.83 o 
   4  12   1      465.88      470.23     19.30 o 
   5  12   1      313.92      303.72     15.97 o 
   6  12   1      133.36      125.48      7.07 o 
   7  12   1       85.59       86.02      6.83 o 
   8  12   1       12.86       18.93      2.70 o 
   9  12   1       25.18       30.34      4.41 o 
  -9  13   1       23.54       32.03      3.74 o 
  -8  13   1      159.53      160.70     10.81 o 
  -7  13   1       10.74        9.87      2.30 o 
  -6  13   1      261.08      266.62     16.05 o 
  -5  13   1      390.09      399.48     17.24 o 
  -4  13   1      718.81      750.53     35.34 o 
  -3  13   1      211.93      240.26      9.89 o 
  -2  13   1      165.55      170.55      5.69 o 
  -1  13   1      801.38      853.21     23.45 o 
   0  13   1     1165.76     1197.62     33.37 o 
   1  13   1     3090.25     3613.86    106.73 o 
   2  13   1     4520.07     4931.34    156.58 o 
   3  13   1      361.87      340.72     12.83 o 
   4  13   1       51.66       49.69      2.20 o 
   5  13   1        8.68       10.32      1.48 o 
   6  13   1      531.42      517.77     24.56 o 
   7  13   1        1.52        0.88      1.69 o 
   8  13   1       62.96       72.55      4.44 o 
   9  13   1        0.31       -0.41      2.83 o 
  -9  14   1        0.91        2.38      2.49 o 
  -8  14   1       52.93       52.07      4.04 o 
  -7  14   1       15.50       12.07      2.47 o 
  -6  14   1        8.59        9.92      2.31 o 
  -5  14   1       75.60       74.62      3.78 o 
  -4  14   1       21.35       27.04      2.13 o 
  -3  14   1      253.90      245.78     10.30 o 
  -2  14   1       82.32       76.91      2.46 o 
  -1  14   1      826.77      945.16     27.39 o 
   0  14   1      191.52      207.18      6.48 o 
   1  14   1     1333.11     1591.60     44.89 o 
   2  14   1       16.95       21.76      1.06 o 
   3  14   1       58.46       66.16      2.90 o 
   4  14   1        3.18        5.41      1.22 o 
   5  14   1       44.65       52.51      4.32 o 
   6  14   1      142.80      136.80      4.40 o 
   7  14   1       16.69       16.61      2.40 o 
   8  14   1       35.89       35.42      3.54 o 
   9  14   1        2.83        8.11      3.39 o 
  -9  15   1       24.14       18.38      3.38 o 
  -8  15   1       13.39       15.93      2.95 o 
  -7  15   1      100.55       93.11      4.66 o 
  -6  15   1        0.95        4.53      1.95 o 
  -5  15   1       77.01       68.28      4.27 o 
  -4  15   1     2305.81     2515.55    142.37 o 
  -3  15   1      402.32      424.20     21.61 o 
  -2  15   1       59.05       74.09      2.49 o 
  -1  15   1        6.41        9.86      0.83 o 
   0  15   1     1581.93     1853.53     50.92 o 
   1  15   1      757.96      912.01     21.81 o 
   2  15   1      951.49     1006.98     28.43 o 
   3  15   1      135.45      117.27      5.19 o 
   4  15   1      428.33      388.44     17.84 o 
   5  15   1       37.20       35.59      2.47 o 
   6  15   1      969.49      941.88     59.81 o 
   7  15   1        0.47        7.15      2.10 o 
   8  15   1       12.81       10.60      2.69 o 
   9  15   1        0.06       -0.81      3.51 o 
  -9  16   1        0.31       -0.72      2.59 o 
  -8  16   1        9.18       14.80      2.95 o 
  -7  16   1       39.53       34.53      4.22 o 
  -6  16   1      663.13      621.89     34.22 o 
  -5  16   1      228.08      220.46     17.63 o 
  -4  16   1      768.70      778.23     42.85 o 
  -3  16   1      311.12      297.53     18.00 o 
  -2  16   1      471.91      495.41     15.60 o 
  -1  16   1     1417.75     1690.15     48.67 o 
   0  16   1       65.34       77.60      2.52 o 
   1  16   1      114.83      112.56      3.06 o 
   2  16   1      160.03      160.01      5.77 o 
   3  16   1      268.47      281.10     10.54 o 
   4  16   1     1990.47     2127.26    136.83 o 
   5  16   1      146.89      141.12      8.87 o 
   6  16   1        0.21        2.53      1.85 o 
   7  16   1      424.04      427.71     27.57 o 
   8  16   1        5.08        4.92      2.88 o 
   9  16   1       62.38       56.53      5.44 o 
  -9  17   1       15.74       12.22      3.18 o 
  -8  17   1       10.62       13.70      3.00 o 
  -7  17   1      222.42      200.78     13.44 o 
  -6  17   1       33.91       28.21      3.03 o 
  -5  17   1       78.86       75.49      4.70 o 
  -4  17   1      376.82      360.44     21.39 o 
  -3  17   1       62.77       67.76      5.56 o 
  -2  17   1       20.22       24.99      1.27 o 
  -1  17   1       13.27        9.96      1.08 o 
   0  17   1      437.48      487.31     15.63 o 
   1  17   1      501.88      548.74     12.14 o 
   2  17   1      534.78      511.42     18.03 o 
   3  17   1        7.58        7.67      1.15 o 
   4  17   1      176.98      161.07      9.05 o 
   5  17   1      233.66      213.13     21.25 o 
   6  17   1       22.43       24.07      2.55 o 
   7  17   1        0.58        3.02      2.36 o 
   8  17   1        1.04        1.87      2.38 o 
   9  17   1        0.37        2.08      3.31 o 
  -8  18   1       58.38       68.31      6.09 o 
  -7  18   1       31.33       25.22      3.15 o 
  -6  18   1      123.16      121.81      4.97 o 
  -5  18   1      425.17      377.66     26.09 o 
  -4  18   1       17.86       21.26      1.88 o 
  -3  18   1      418.97      448.61     28.22 o 
  -2  18   1     2477.38     2729.59    107.22 o 
  -1  18   1      800.04      960.61     32.77 o 
   0  18   1      681.12      711.80     20.21 o 
   1  18   1      139.89      124.20      2.89 o 
   2  18   1       13.76       13.01      1.23 o 
   3  18   1       32.86       25.08      1.57 o 
   4  18   1     1616.62     1730.58    122.48 o 
   5  18   1        0.07       -0.66      1.55 o 
   6  18   1       89.11       95.00      4.79 o 
   7  18   1       46.99       43.33      4.62 o 
   8  18   1       22.99       18.57      3.23 o 
  -8  19   1        6.16        6.41      2.77 o 
  -7  19   1        1.67        1.28      2.11 o 
  -6  19   1      103.96      100.26      5.08 o 
  -5  19   1      240.73      212.01     10.93 o 
  -4  19   1      129.27      133.75      9.40 o 
  -3  19   1       49.12       36.91      2.15 o 
  -2  19   1      651.30      650.20     46.80 o 
  -1  19   1        0.10        1.16      0.75 o 
   0  19   1      168.35      195.24      5.38 o 
   1  19   1      793.00      886.26     23.82 o 
   2  19   1       67.54       57.77      2.82 o 
   3  19   1       69.37       70.65      4.09 o 
   4  19   1      566.07      534.86     35.37 o 
   5  19   1      591.73      567.47     44.93 o 
   6  19   1      132.41      132.88      9.00 o 
   7  19   1       19.26       17.20      3.91 o 
   8  19   1       10.60       10.71      3.00 o 
  -8  20   1       37.56       45.19      4.52 o 
  -7  20   1       45.18       46.40      4.28 o 
  -6  20   1       34.25       31.30      3.18 o 
  -5  20   1       40.03       36.35      3.94 o 
  -4  20   1      121.71      123.45      9.48 o 
  -3  20   1        6.94        4.54      1.40 o 
  -2  20   1     1608.03     1649.46     58.68 o 
  -1  20   1      106.90      110.27      3.06 o 
   0  20   1      890.95      992.40     29.46 o 
   1  20   1      146.99      157.85      5.38 o 
   2  20   1      775.17      815.26     29.36 o 
   3  20   1      496.48      468.37     29.60 o 
   4  20   1      236.34      229.71     20.92 o 
   5  20   1       99.48       84.91      5.64 o 
   6  20   1       22.44       23.29      2.65 o 
   7  20   1       44.64       41.38      3.75 o 
   8  20   1       31.37       31.98      3.87 o 
  -8  21   1       10.65        9.62      2.97 o 
  -7  21   1        0.02       -0.36      2.18 o 
  -6  21   1       42.00       42.56      3.68 o 
  -5  21   1       96.47       80.89      5.91 o 
  -4  21   1       73.99       67.94      4.95 o 
  -3  21   1      331.43      324.36     21.06 o 
  -2  21   1        0.69        1.61      1.29 o 
  -1  21   1       75.47       78.25      3.59 o 
   0  21   1       70.80       88.36      3.10 o 
   1  21   1      116.56      128.00      4.59 o 
   2  21   1     1043.11     1015.45     37.76 o 
   3  21   1      435.63      435.16     30.78 o 
   4  21   1       49.96       45.67      3.20 o 
   5  21   1        8.83       11.06      2.12 o 
   6  21   1       38.97       34.92      4.22 o 
   7  21   1       13.22       11.93      2.78 o 
   8  21   1       36.83       44.95      4.33 o 
  -8  22   1        8.35        8.37      2.85 o 
  -7  22   1       22.95       21.21      5.04 o 
  -6  22   1       58.98       55.55      3.95 o 
  -5  22   1      150.56      122.45     11.59 o 
  -4  22   1        8.39        5.94      1.97 o 
  -3  22   1      964.44      981.38     64.39 o 
  -2  22   1       81.91       99.92      5.80 o 
  -1  22   1       88.08       93.34      2.77 o 
   0  22   1     1176.02     1281.63     36.69 o 
   1  22   1      158.30      171.80      7.82 o 
   2  22   1      952.83      917.91     32.60 o 
   3  22   1       68.29       60.10      4.86 o 
   4  22   1      131.82      122.23     10.30 o 
   5  22   1       42.21       42.32      3.31 o 
   6  22   1        2.72        1.96      2.05 o 
   7  22   1       13.44       11.77      2.75 o 
   8  22   1        5.74        7.05      3.03 o 
  -7  23   1        4.46        6.44      2.58 o 
  -6  23   1       23.84       27.79      3.27 o 
  -5  23   1       15.11       14.17      2.54 o 
  -4  23   1      385.85      335.55     24.01 o 
  -3  23   1        3.70        5.85      1.63 o 
  -2  23   1      261.68      276.68     15.61 o 
  -1  23   1      431.42      421.70     14.15 o 
   0  23   1      729.50      797.64     29.86 o 
   1  23   1      864.45      911.95     33.74 o 
   2  23   1      403.53      409.33     20.41 o 
   3  23   1      413.71      394.28     22.78 o 
   4  23   1       32.84       34.10      2.75 o 
   5  23   1       23.25       23.53      2.67 o 
   6  23   1       19.30       21.20      3.01 o 
   7  23   1       16.94       15.17      3.01 o 
  -7  24   1        0.67       -1.51      2.17 o 
  -6  24   1       66.72       62.30      8.31 o 
  -5  24   1       32.11       25.62      3.07 o 
  -4  24   1       27.78       30.00      3.05 o 
  -3  24   1      154.21      140.54      9.15 o 
  -2  24   1       90.47       96.73      5.10 o 
  -1  24   1      364.74      385.26     13.97 o 
   0  24   1        0.15        6.51      1.69 o 
   1  24   1      423.79      438.00     16.92 o 
   2  24   1       35.10       32.64      2.26 o 
   3  24   1        0.92        1.43      1.60 o 
   4  24   1        0.94        1.78      1.66 o 
   5  24   1        3.15        5.31      2.47 o 
   6  24   1       42.43       40.50      3.75 o 
   7  24   1        7.65        5.98      2.67 o 
  -7  25   1        2.71       -0.23      2.45 o 
  -6  25   1        0.34        1.28      2.22 o 
  -5  25   1       19.30       15.42      2.93 o 
  -4  25   1      214.52      203.28     14.17 o 
  -3  25   1       46.34       42.88      3.65 o 
  -2  25   1        3.87        4.98      1.61 o 
  -1  25   1       44.51       39.58      2.35 o 
   0  25   1      364.51      395.02     14.76 o 
   1  25   1       23.70       20.73      2.09 o 
   2  25   1      701.48      700.79     31.95 o 
   3  25   1      148.37      138.79      9.10 o 
   4  25   1       14.41       13.64      2.26 o 
   5  25   1       16.10       14.67      2.71 o 
   6  25   1      101.56      101.40     12.75 o 
   7  25   1        0.01       -1.75      2.32 o 
  -7  26   1        1.14        0.36      2.45 o 
  -6  26   1       44.35       42.44      4.04 o 
  -5  26   1       46.47       38.43      3.60 o 
  -4  26   1       45.39       48.65      3.72 o 
  -3  26   1        2.90        0.34      1.82 o 
  -2  26   1        8.79        7.87      1.81 o 
  -1  26   1        7.09        3.69      1.52 o 
   0  26   1      180.14      182.72      7.56 o 
   1  26   1        0.08        0.46      1.41 o 
   2  26   1       62.01       56.59      3.25 o 
   3  26   1       63.11       60.83      3.89 o 
   4  26   1       10.02        6.66      2.05 o 
   5  26   1        1.97        1.34      2.14 o 
   6  26   1        7.08       10.30      2.78 o 
   7  26   1        2.89        6.32      2.84 o 
  -6  27   1        0.01       -1.63      2.24 o 
  -5  27   1        1.82        0.18      2.07 o 
  -4  27   1      276.25      263.26     17.48 o 
  -3  27   1       59.11       54.29      4.80 o 
  -2  27   1      128.23      115.28      6.10 o 
  -1  27   1       64.06       65.05      3.66 o 
   0  27   1      143.61      130.63      8.92 o 
   1  27   1      146.08      129.60      5.75 o 
   2  27   1      250.53      255.21     18.29 o 
   3  27   1       22.97       28.98      2.90 o 
   4  27   1       71.86       67.10      6.49 o 
   5  27   1       14.22       12.62      2.77 o 
   6  27   1       11.83       16.52      3.26 o 
  -6  28   1        0.06       -1.49      2.32 o 
  -5  28   1        6.45        4.34      2.45 o 
  -4  28   1        1.40        1.33      2.11 o 
  -3  28   1        3.47        1.80      2.10 o 
  -2  28   1      197.86      198.96      9.98 o 
  -1  28   1       76.89       71.78      3.60 o 
   0  28   1        2.30        2.00      1.90 o 
   1  28   1        5.77        7.76      1.88 o 
   2  28   1        0.81        1.07      1.75 o 
   3  28   1        3.09        1.80      1.81 o 
   4  28   1      221.69      207.27     16.45 o 
   5  28   1        1.52       -0.51      2.11 o 
   6  28   1        3.13        2.91      2.51 o 
  -6  29   1        0.07       -2.30      2.30 o 
  -5  29   1        1.07       -1.00      2.12 o 
  -4  29   1        0.90       -1.07      2.13 o 
  -3  29   1        0.32       -1.26      1.87 o 
  -2  29   1       15.63       23.31      2.60 o 
  -1  29   1       41.80       37.75      2.87 o 
   0  29   1      160.31      149.58      5.32 o 
   1  29   1       83.82       79.71      4.80 o 
   2  29   1       14.06       18.80      2.82 o 
   3  29   1       27.49       20.51      2.77 o 
   4  29   1        0.87        0.65      2.20 o 
   5  29   1       52.05       56.25      6.74 o 
   6  29   1       35.45       34.32      4.09 o 
  -5  30   1       23.58       21.80      3.49 o 
  -4  30   1       14.76       19.16      3.12 o 
  -3  30   1       46.15       39.05      3.64 o 
  -2  30   1      251.69      236.27     18.16 o 
  -1  30   1      174.76      154.99      5.56 o 
   0  30   1      209.33      199.57      6.95 o 
   1  30   1       15.35       20.58      2.86 o 
   2  30   1       10.96       14.20      2.70 o 
   3  30   1       14.09       10.39      2.39 o 
   4  30   1      132.60      119.64     14.88 o 
   5  30   1        1.31        2.24      2.55 o 
  -5  31   1        4.44        4.79      2.70 o 
  -4  31   1        6.72        5.62      2.58 o 
  -3  31   1        0.19        0.69      2.22 o 
  -2  31   1       14.75       22.15      4.56 o 
  -1  31   1        4.95        5.82      2.59 o 
   0  31   1        5.30        5.11      2.27 o 
   1  31   1       42.05       36.43      4.07 o 
   2  31   1        3.07        4.19      2.36 o 
   3  31   1        0.21       -1.17      2.04 o 
   4  31   1        0.29       -0.76      2.32 o 
   5  31   1       12.79       16.64      3.51 o 
  -4  32   1       24.05       31.25      4.19 o 
  -3  32   1        0.66       -1.54      2.48 o 
  -2  32   1       39.73       26.20      4.63 o 
  -1  32   1       91.12       75.11      5.25 o 
   0  32   1      112.02      112.64      5.14 o 
   1  32   1        0.00        0.81      2.62 o 
   2  32   1      174.94      180.92     14.80 o 
   3  32   1        0.67       -1.74      2.35 o 
   4  32   1       14.31       13.12      3.19 o 
  -4  33   1       30.37       31.81      4.97 o 
  -3  33   1       28.51       24.71      4.00 o 
  -2  33   1       13.41       13.89      4.27 o 
  -1  33   1        9.64       10.94      3.22 o 
   0  33   1        2.09        7.82      2.95 o 
   1  33   1        7.85        7.46      3.12 o 
   2  33   1       29.33       30.25      5.07 o 
   3  33   1       20.57       19.36      3.77 o 
   4  33   1       12.02       11.31      3.66 o 
  -3  34   1       40.59       29.54      5.34 o 
  -2  34   1       29.06       27.05      6.82 o 
  -1  34   1        1.14        1.72      2.57 o 
   0  34   1       27.27       31.41      4.11 o 
   1  34   1       15.63       11.84      3.35 o 
   2  34   1        2.48        0.85      3.39 o 
   3  34   1       20.71       21.39      4.70 o 
  -2  35   1        5.01        8.39      4.16 o 
  -1  35   1       30.69       32.00      4.74 o 
   0  35   1       44.55       42.93      4.60 o 
   1  35   1        0.25        0.58      2.84 o 
   2  35   1       49.92       43.77      6.00 o 
  -1  36   1        0.03        2.51      3.52 o 
   0  36   1        7.57        8.38      4.20 o 
   1  36   1       18.16       12.07      6.30 o 
  -8   0   2      384.33      378.29     22.30 o 
  -7   0   2      138.99      160.55     10.46 o 
  -6   0   2      246.10      267.48     18.95 o 
  -5   0   2      199.41      189.02      9.85 o 
  -4   0   2     3305.70     3100.64    140.87 o 
  -3   0   2     7229.25     7329.62    327.34 o 
  -2   0   2    48424.50    43269.40    868.08 o 
  -1   0   2     7166.67     6922.31    624.74 o 
   0   0   2       42.58       36.39      1.67 o 
   1   0   2     2190.47     2272.93    154.76 o 
   2   0   2    58070.07    46625.15   2620.06 o 
   3   0   2     5991.81     5883.73    166.79 o 
   4   0   2     1262.64     1158.81     42.45 o 
   5   0   2      397.27      358.72     12.59 o 
   6   0   2       46.03       57.17      3.49 o 
   7   0   2       32.83       49.23      4.81 o 
   8   0   2      247.82      255.05      9.53 o 
   9   0   2       10.13       11.73      3.98 o 
  10   0   2        9.77       18.18      4.95 o 
  -8   1   2        2.23        3.99      1.63 o 
  -7   1   2        4.35        3.29      1.11 o 
  -6   1   2       13.56       13.55      1.20 o 
  -5   1   2        8.79        9.06      0.94 o 
  -4   1   2      829.87      772.45     25.78 o 
  -3   1   2       30.31       25.99      1.51 o 
  -2   1   2     3762.48     3833.42    103.66 o 
  -1   1   2     4102.21     4486.86    297.54 o 
   0   1   2     2386.68     2622.46     81.39 o 
   1   1   2     6692.29     6958.88    272.65 o 
   2   1   2     1708.41     1822.79     55.10 o 
   3   1   2      155.86      147.22      4.71 o 
   4   1   2     1406.52     1294.15     31.16 o 
   5   1   2       33.60       35.48      1.44 o 
   6   1   2       16.32       18.80      1.83 o 
   7   1   2        3.34        1.21      1.41 o 
   8   1   2        5.01        9.35      2.77 o 
   9   1   2        4.98        6.10      2.47 o 
  10   1   2        0.12        0.58      3.11 o 
  -8   2   2       21.15       27.16      3.21 o 
  -7   2   2       10.17       11.45      1.35 o 
  -6   2   2      173.04      170.50      6.33 o 
  -5   2   2      369.85      340.96     10.02 o 
  -4   2   2     1327.18     1281.22     40.99 o 
  -3   2   2      577.96      527.91     17.71 o 
  -2   2   2      402.92      341.05     12.36 o 
  -1   2   2       40.58       61.28      4.20 o 
   0   2   2      499.80      514.75     23.17 o 
   1   2   2       28.60       49.60      2.63 o 
   2   2   2     1249.89     1162.78     51.68 o 
   3   2   2      170.84      149.17      3.86 o 
   4   2   2      959.50      909.22     20.39 o 
   5   2   2      371.25      347.12      8.43 o 
   6   2   2      363.40      331.99      9.72 o 
   7   2   2        4.10        1.60      1.37 o 
   8   2   2       30.29       41.99      5.20 o 
   9   2   2       20.94       27.98      3.31 o 
  10   2   2        3.47        8.45      3.76 o 
  -9   3   2       23.04       33.26      4.70 o 
  -8   3   2      108.66      135.24     16.57 o 
  -7   3   2       18.98       15.52      1.54 o 
  -6   3   2      478.55      469.72     14.19 o 
  -5   3   2      261.99      268.55      8.47 o 
  -4   3   2     3037.58     3001.68     83.08 o 
  -3   3   2      429.65      386.70      9.42 o 
  -2   3   2    20977.58    20158.61    380.75 o 
  -1   3   2    16393.23    16378.32    520.33 o 
   0   3   2    22253.83    23441.76    993.64 o 
   1   3   2    17083.80    17161.54    615.86 o 
   2   3   2    14165.38    13590.30    347.95 o 
   3   3   2      965.01      954.36     24.55 o 
   4   3   2     3754.63     3544.46     74.49 o 
   5   3   2       99.28       97.76      2.76 o 
   6   3   2      162.77      175.51      4.48 o 
   7   3   2       48.81       42.38      2.67 o 
   8   3   2      109.38      131.23      5.10 o 
   9   3   2        0.81        1.11      2.34 o 
  10   3   2       15.69       19.73      4.16 o 
  -9   4   2        0.07        0.43      5.34 o 
  -8   4   2        1.61        2.91      1.93 o 
  -7   4   2        4.89        5.09      1.31 o 
  -6   4   2      185.44      166.96      5.18 o 
  -5   4   2      102.20       84.24      3.20 o 
  -4   4   2     2114.75     2049.72     59.26 o 
  -3   4   2       53.11       33.84      1.14 o 
  -2   4   2      369.46      344.17     11.78 o 
  -1   4   2     1642.66     1754.08     86.21 o 
   0   4   2       82.38       73.50      4.26 o 
   1   4   2      226.33      243.34     11.58 o 
   2   4   2      141.97      155.09      7.11 o 
   3   4   2       15.09       20.21      0.91 o 
   4   4   2     2991.79     2876.77     61.21 o 
   5   4   2      176.96      159.89      3.60 o 
   6   4   2      316.01      274.56      8.98 o 
   7   4   2        1.66        1.26      1.49 o 
   8   4   2        5.93        8.28      1.99 o 
   9   4   2        2.34       -0.08      2.43 o 
  10   4   2        0.37        0.74      3.26 o 
  -9   5   2        7.47        4.75      2.67 o 
  -8   5   2        3.97        5.58      2.32 o 
  -7   5   2      231.66      218.67     10.91 o 
  -6   5   2      347.85      333.05     11.09 o 
  -5   5   2      432.91      395.21     11.84 o 
  -4   5   2      131.07      107.66      4.17 o 
  -3   5   2      330.11      277.13      6.11 o 
  -2   5   2        5.56        1.49      0.41 o 
  -1   5   2      188.92      179.18      9.11 o 
   0   5   2     2700.34     2925.58    152.30 o 
   1   5   2        4.56        5.22      1.02 o 
   2   5   2        1.78        5.82      0.71 o 
   3   5   2      221.94      186.91      5.07 o 
   4   5   2     1233.60     1136.67     21.79 o 
   5   5   2      127.57      117.92      3.77 o 
   6   5   2      267.66      270.28      6.01 o 
   7   5   2      322.50      328.46      9.95 o 
   8   5   2        0.95        0.73      1.70 o 
   9   5   2       26.93       29.88      4.04 o 
  10   5   2       11.98       14.35      4.94 o 
  -9   6   2       16.83       16.54      3.35 o 
  -8   6   2       40.83       36.99      3.66 o 
  -7   6   2        0.03        0.81      1.26 o 
  -6   6   2       79.78       78.83      4.13 o 
  -5   6   2       57.44       45.38      1.65 o 
  -4   6   2     3423.69     3529.32     65.69 o 
  -3   6   2      960.07      954.92     15.59 o 
  -2   6   2        2.27        2.03      0.44 o 
  -1   6   2      946.49     1018.63     41.88 o 
   0   6   2       63.37       65.09      3.34 o 
   1   6   2     1194.88     1217.84     43.31 o 
   2   6   2        0.19        1.18      0.49 o 
   3   6   2      836.26      871.16     22.98 o 
   4   6   2     2342.11     2458.67     43.81 o 
   5   6   2      180.82      149.96      3.84 o 
   6   6   2       28.25       29.06      2.04 o 
   7   6   2        3.61        3.59      1.57 o 
   8   6   2       37.16       41.38      3.46 o 
   9   6   2       12.37       11.83      3.34 o 
  10   6   2       16.69       18.72      4.21 o 
 -10   7   2        0.07        0.32      3.70 o 
  -9   7   2       19.68       27.77      3.84 o 
  -8   7   2       20.88       11.21      2.45 o 
  -7   7   2        2.21       -1.03      2.02 o 
  -6   7   2      787.33      742.18     18.44 o 
  -5   7   2      217.17      204.14      4.71 o 
  -4   7   2      463.33      440.84      8.43 o 
  -3   7   2       72.68       53.03      1.84 o 
  -2   7   2     2171.40     2328.63     77.07 o 
  -1   7   2       44.76       36.07      1.61 o 
   0   7   2     7662.36     8330.64    342.91 o 
   1   7   2       99.04      106.72      3.25 o 
   2   7   2     1997.11     2122.31     41.53 o 
   3   7   2       16.95       14.29      0.81 o 
   4   7   2      467.13      461.34     13.41 o 
   5   7   2      120.30      114.63      3.46 o 
   6   7   2      906.35      842.14     25.24 o 
   7   7   2       37.70       34.65      2.29 o 
   8   7   2      113.24       99.40      6.04 o 
   9   7   2        7.23        7.76      3.08 o 
 -10   8   2        4.67        8.33      3.52 o 
  -9   8   2        5.04        3.83      2.27 o 
  -8   8   2        6.67        7.33      2.21 o 
  -7   8   2       39.20       34.26      2.93 o 
  -6   8   2       20.45       22.83      1.85 o 
  -5   8   2      213.36      224.15      6.56 o 
  -4   8   2        7.19        8.04      0.86 o 
  -3   8   2     1804.35     1852.70     41.78 o 
  -2   8   2       56.24       66.80      2.14 o 
  -1   8   2      501.47      560.44     21.77 o 
   0   8   2       17.13       18.29      1.24 o 
   1   8   2      284.53      299.52     11.18 o 
   2   8   2      274.82      318.64      6.87 o 
   3   8   2     2098.72     2318.71     76.72 o 
   4   8   2       88.83       75.27      1.96 o 
   5   8   2      455.72      431.74     14.48 o 
   6   8   2      239.53      226.30      7.29 o 
   7   8   2        1.03        1.49      1.33 o 
   8   8   2        4.04        6.84      2.47 o 
   9   8   2       21.66       25.09      3.44 o 
  -9   9   2        6.01        6.76      2.50 o 
  -8   9   2        0.67        3.01      2.07 o 
  -7   9   2       15.87       10.52      2.13 o 
  -6   9   2      175.37      176.79      7.90 o 
  -5   9   2        8.77        8.57      1.13 o 
  -4   9   2      136.86      119.60      2.79 o 
  -3   9   2      843.29      871.53     23.06 o 
  -2   9   2      132.80      202.74      8.75 o 
  -1   9   2      536.50      580.25     20.02 o 
   0   9   2     7458.00     8804.43    262.75 o 
   1   9   2      416.28      392.64     11.95 o 
   2   9   2     2788.15     3135.78     75.31 o 
   3   9   2      342.98      388.83     14.42 o 
   4   9   2       33.27       23.41      1.52 o 
   5   9   2       15.52       14.85      1.51 o 
   6   9   2      419.99      400.67     15.61 o 
   7   9   2       33.27       31.00      2.28 o 
   8   9   2       33.59       23.13      3.10 o 
   9   9   2        5.62        6.78      2.71 o 
  -9  10   2        0.46       -0.56      2.16 o 
  -8  10   2      148.37      144.83      6.97 o 
  -7  10   2       75.70       82.36      5.76 o 
  -6  10   2       91.79       92.47      4.45 o 
  -5  10   2        0.71        1.06      0.87 o 
  -4  10   2      380.39      342.34      9.60 o 
  -3  10   2      111.71      111.17      3.08 o 
  -2  10   2     4845.92     5598.84    235.56 o 
  -1  10   2      112.79      135.28      6.72 o 
   0  10   2        0.46        0.08      0.46 o 
   1  10   2        1.33        1.57      0.90 o 
   2  10   2     4888.98     5310.65    129.31 o 
   3  10   2       10.94        8.17      0.83 o 
   4  10   2      278.54      240.23      7.96 o 
   5  10   2        7.52        7.09      1.28 o 
   6  10   2        5.56        7.33      1.51 o 
   7  10   2       44.58       42.77      2.88 o 
   8  10   2       99.56      103.89      5.14 o 
   9  10   2        4.74        4.73      2.53 o 
  -9  11   2       38.28       41.98      3.89 o 
  -8  11   2       18.57       20.82      2.91 o 
  -7  11   2       42.16       41.58      3.23 o 
  -6  11   2       47.56       41.48      2.58 o 
  -5  11   2      126.79      118.95      6.99 o 
  -4  11   2        7.12        7.74      1.03 o 
  -3  11   2       27.07       34.68      1.16 o 
  -2  11   2       22.83       15.41      0.98 o 
  -1  11   2     1618.04     1880.56     72.10 o 
   0  11   2     3849.84     4419.92    122.08 o 
   1  11   2     3836.87     4265.92    130.95 o 
   2  11   2        8.48       12.53      0.80 o 
   3  11   2       30.17       20.70      1.17 o 
   4  11   2       86.69      100.85      3.99 o 
   5  11   2      510.45      458.60     16.04 o 
   6  11   2       54.13       47.29      2.87 o 
   7  11   2        2.49        2.26      1.61 o 
   8  11   2        9.36        9.54      2.67 o 
   9  11   2        0.35        0.48      2.48 o 
  -9  12   2       14.36       16.64      3.13 o 
  -8  12   2      140.13      158.47      9.22 o 
  -7  12   2        6.86        5.97      2.14 o 
  -6  12   2       20.24       16.64      2.37 o 
  -5  12   2       88.27       85.54      4.50 o 
  -4  12   2     1222.27     1231.79     57.14 o 
  -3  12   2       29.10       45.69      2.17 o 
  -2  12   2     1276.39     1342.48     48.89 o 
  -1  12   2     2312.71     2707.17     86.42 o 
   0  12   2      743.81      835.94     22.08 o 
   1  12   2     1316.04     1461.76     46.53 o 
   2  12   2     1425.64     1376.93     36.03 o 
   3  12   2      167.28      195.06      5.14 o 
   4  12   2      690.39      667.16     21.61 o 
   5  12   2        0.17        0.71      1.15 o 
   6  12   2       89.38       79.13      4.76 o 
   7  12   2        3.94        4.37      1.82 o 
   8  12   2      185.33      212.62     11.06 o 
   9  12   2        5.10        4.94      3.14 o 
  -9  13   2        2.43        3.07      2.39 o 
  -8  13   2       46.98       45.59      3.84 o 
  -7  13   2        3.91       10.06      2.32 o 
  -6  13   2       82.15       86.13      4.52 o 
  -5  13   2       14.93       12.85      1.73 o 
  -4  13   2      291.10      291.23     13.19 o 
  -3  13   2       16.85       13.57      1.05 o 
  -2  13   2      261.86      332.87     12.90 o 
  -1  13   2      402.90      558.63     19.47 o 
   0  13   2     5114.73     6230.12    157.82 o 
   1  13   2      442.57      599.88     18.14 o 
   2  13   2      357.18      416.70     12.68 o 
   3  13   2       17.84       12.45      1.02 o 
   4  13   2      404.42      385.83     11.27 o 
   5  13   2       27.52       24.15      1.85 o 
   6  13   2      102.38      105.75      5.05 o 
   7  13   2        1.17        2.17      1.79 o 
   8  13   2        3.81        5.80      2.66 o 
   9  13   2        6.97        5.61      3.03 o 
  -9  14   2        0.95        0.56      2.33 o 
  -8  14   2        9.31        8.57      2.50 o 
  -7  14   2       92.50       83.40      5.89 o 
  -6  14   2        0.03       -0.82      1.64 o 
  -5  14   2      182.89      182.27      6.40 o 
  -4  14   2      535.14      522.55     35.04 o 
  -3  14   2       55.45       53.35      2.77 o 
  -2  14   2     1300.09     1381.71     44.03 o 
  -1  14   2      369.58      452.58     17.92 o 
   0  14   2       42.88       57.00      3.49 o 
   1  14   2        0.43        0.59      0.52 o 
   2  14   2      844.36      805.14     22.58 o 
   3  14   2      581.55      574.70     18.36 o 
   4  14   2      706.29      660.74     23.90 o 
   5  14   2      474.17      467.51     21.02 o 
   6  14   2       18.51       17.25      2.24 o 
   7  14   2      109.14       92.31      5.40 o 
   8  14   2       37.57       40.50      3.31 o 
   9  14   2        0.43       -2.08      2.76 o 
  -9  15   2        6.97        7.48      2.93 o 
  -8  15   2        5.38        8.48      2.60 o 
  -7  15   2       33.21       31.64      3.21 o 
  -6  15   2      333.32      303.12     19.13 o 
  -5  15   2      510.08      479.36     31.21 o 
  -4  15   2       45.14       41.84      3.52 o 
  -3  15   2        2.38       -0.04      0.73 o 
  -2  15   2       80.55       83.61      3.74 o 
  -1  15   2     1060.26     1499.20     51.04 o 
   0  15   2     1209.27     1283.35     35.35 o 
   1  15   2     1507.27     1923.37     60.21 o 
   2  15   2        1.03        1.93      0.73 o 
   3  15   2       33.64       28.17      1.52 o 
   4  15   2       12.74       13.38      1.52 o 
   5  15   2       14.14       15.35      1.97 o 
   6  15   2      538.16      553.15     36.05 o 
   7  15   2        1.38       -0.27      1.75 o 
   8  15   2       21.62       18.56      2.76 o 
   9  15   2        4.31        3.03      3.03 o 
  -9  16   2        6.36        5.03      2.90 o 
  -8  16   2        1.79       -0.01      3.13 o 
  -7  16   2      157.41      153.56      7.48 o 
  -6  16   2      277.00      252.62     15.41 o 
  -5  16   2       10.85       13.13      1.92 o 
  -4  16   2      158.55      162.78     11.49 o 
  -3  16   2        0.68        0.05      0.79 o 
  -2  16   2      257.23      250.30     10.92 o 
  -1  16   2      735.87      806.54     27.64 o 
   0  16   2        7.00        5.70      0.76 o 
   1  16   2      663.50      692.78     20.35 o 
   2  16   2      649.56      659.14     25.56 o 
   3  16   2        0.38        1.85      1.01 o 
   4  16   2        0.33        1.28      1.20 o 
   5  16   2        0.99        1.52      1.49 o 
   6  16   2       99.08       96.72      5.66 o 
   7  16   2       65.40       71.04      4.65 o 
   8  16   2        0.93        0.97      2.24 o 
   9  16   2        0.74        0.99      3.04 o 
  -9  17   2        0.30        0.54      2.57 o 
  -8  17   2        1.36        3.09      2.45 o 
  -7  17   2        0.37       -1.79      1.79 o 
  -6  17   2       32.24       28.25      3.00 o 
  -5  17   2       51.28       44.26      3.19 o 
  -4  17   2      328.71      324.28     16.83 o 
  -3  17   2       22.02       24.93      1.90 o 
  -2  17   2     1064.99     1145.01     45.35 o 
  -1  17   2       21.35       16.50      1.12 o 
   0  17   2      242.10      219.38      7.69 o 
   1  17   2      422.82      463.72     13.90 o 
   2  17   2      835.52      872.27     29.50 o 
   3  17   2       29.07       30.30      1.85 o 
   4  17   2      394.16      390.65     17.01 o 
   5  17   2       60.54       52.00      5.58 o 
   6  17   2      159.69      142.92      7.32 o 
   7  17   2       43.55       50.73      3.43 o 
   8  17   2        3.59        4.77      2.57 o 
  -8  18   2        0.00       -0.22      2.10 o 
  -7  18   2       15.55       18.87      3.21 o 
  -6  18   2       90.81       86.42      5.53 o 
  -5  18   2        2.21        0.96      1.66 o 
  -4  18   2       13.65       10.60      1.81 o 
  -3  18   2      544.56      509.79     38.88 o 
  -2  18   2      228.40      238.32     10.41 o 
  -1  18   2       17.35       21.23      1.21 o 
   0  18   2       25.50       24.45      1.27 o 
   1  18   2      140.99      151.68      4.56 o 
   2  18   2       91.66       90.81      4.22 o 
   3  18   2       41.75       30.65      1.89 o 
   4  18   2       50.90       57.89      3.01 o 
   5  18   2       10.97        8.07      1.96 o 
   6  18   2        0.78        3.06      1.81 o 
   7  18   2        0.14       -1.04      1.80 o 
   8  18   2        2.35        2.20      2.39 o 
  -8  19   2        1.54        2.34      2.49 o 
  -7  19   2       10.67       11.34      2.53 o 
  -6  19   2       34.26       32.96      3.23 o 
  -5  19   2       15.82       15.08      2.34 o 
  -4  19   2      616.04      605.60     34.14 o 
  -3  19   2      987.63     1065.52     62.61 o 
  -2  19   2      454.20      429.49     20.95 o 
  -1  19   2        4.26        4.92      1.01 o 
   0  19   2     1227.06     1376.28     42.54 o 
   1  19   2        0.26        0.89      0.88 o 
   2  19   2        2.80        6.42      1.12 o 
   3  19   2      432.12      435.80     15.25 o 
   4  19   2      361.29      326.53     32.32 o 
   5  19   2       19.20       14.84      2.18 o 
   6  19   2        0.06       -0.04      1.62 o 
   7  19   2        0.18        0.60      1.91 o 
   8  19   2       21.20       22.72      4.00 o 
  -8  20   2       31.14       26.27      3.72 o 
  -7  20   2       22.68       18.47      2.98 o 
  -6  20   2       82.03       62.50      4.04 o 
  -5  20   2      187.14      157.83     11.44 o 
  -4  20   2      312.52      287.61     16.33 o 
  -3  20   2      133.26      124.89      5.92 o 
  -2  20   2       43.89       46.39      2.51 o 
  -1  20   2        9.83       10.63      1.24 o 
   0  20   2        4.53        3.44      1.14 o 
   1  20   2       94.21       82.94      3.11 o 
   2  20   2       55.26       51.73      2.23 o 
   3  20   2      331.16      313.00     11.94 o 
   4  20   2      118.41       99.51      6.22 o 
   5  20   2       27.91       19.03      2.74 o 
   6  20   2       14.79       13.04      2.57 o 
   7  20   2       24.59       21.97      3.13 o 
   8  20   2        0.01       -0.09      2.40 o 
  -8  21   2        1.61        1.99      2.60 o 
  -7  21   2       35.03       30.08      3.81 o 
  -6  21   2      104.90       97.52      5.83 o 
  -5  21   2       35.52       31.80      3.04 o 
  -4  21   2      297.41      301.74     18.93 o 
  -3  21   2        8.19        9.21      1.80 o 
  -2  21   2      208.30      188.31     11.22 o 
  -1  21   2      221.28      230.00     12.85 o 
   0  21   2     1125.87     1221.05     45.47 o 
   1  21   2       49.76       57.46      3.00 o 
   2  21   2        0.41        0.18      1.06 o 
   3  21   2        2.83        3.96      1.60 o 
   4  21   2      152.09      135.56      9.25 o 
   5  21   2       39.23       34.18      3.45 o 
   6  21   2       37.72       41.65      3.19 o 
   7  21   2        0.02       -0.21      2.06 o 
   8  21   2        3.24        6.89      2.94 o 
  -8  22   2       11.22       16.66      3.40 o 
  -7  22   2        0.00       -1.28      1.99 o 
  -6  22   2        0.49        0.22      2.01 o 
  -5  22   2      101.49       94.63      6.04 o 
  -4  22   2       91.76       91.17      4.93 o 
  -3  22   2        0.00        0.18      1.46 o 
  -2  22   2      414.60      431.31     22.19 o 
  -1  22   2      947.78      972.05     40.70 o 
   0  22   2      101.33      108.96      3.65 o 
   1  22   2        9.20        8.48      1.39 o 
   2  22   2      189.76      170.65      4.72 o 
   3  22   2      167.63      144.39      9.57 o 
   4  22   2        4.15        0.87      1.62 o 
   5  22   2       81.05       73.73      6.06 o 
   6  22   2       26.22       22.43      2.74 o 
   7  22   2        3.99        6.30      2.58 o 
   8  22   2       11.02       15.99      3.43 o 
  -7  23   2        9.72        7.94      2.76 o 
  -6  23   2       17.35       15.91      2.80 o 
  -5  23   2        3.10        3.78      2.11 o 
  -4  23   2       34.27       36.59      2.76 o 
  -3  23   2      175.68      167.68     10.08 o 
  -2  23   2        0.46        2.96      1.49 o 
  -1  23   2       12.25       13.83      1.56 o 
   0  23   2      253.58      230.29      8.34 o 
   1  23   2       14.47       12.76      1.53 o 
   2  23   2        3.23        6.34      1.48 o 
   3  23   2      121.42      121.68      7.85 o 
   4  23   2        2.56        4.50      1.80 o 
   5  23   2       16.87       18.11      2.52 o 
   6  23   2       23.17       25.21      2.84 o 
   7  23   2        9.53        8.30      2.81 o 
  -7  24   2        3.76        3.62      2.65 o 
  -6  24   2        4.41        5.05      2.44 o 
  -5  24   2      117.54       99.45      8.69 o 
  -4  24   2       23.17       20.07      3.12 o 
  -3  24   2       21.20       20.46      2.31 o 
  -2  24   2     1095.30     1066.61     52.29 o 
  -1  24   2       98.25       85.57      4.21 o 
   0  24   2       89.28       98.55      4.32 o 
   1  24   2       32.13       34.85      2.18 o 
   2  24   2      636.94      640.09     34.77 o 
   3  24   2        2.75        2.06      1.72 o 
   4  24   2      103.25      102.08      8.90 o 
   5  24   2       78.15       84.30      9.52 o 
   6  24   2        0.12       -0.13      2.08 o 
   7  24   2        6.91        4.99      2.72 o 
  -7  25   2        0.76        0.70      2.46 o 
  -6  25   2        1.16        2.08      2.32 o 
  -5  25   2        2.15        2.85      2.19 o 
  -4  25   2        7.44        9.78      2.34 o 
  -3  25   2      103.61       96.77      5.60 o 
  -2  25   2        6.43        5.81      1.84 o 
  -1  25   2       27.38       31.71      2.24 o 
   0  25   2       15.56       13.65      1.81 o 
   1  25   2       10.63       18.44      1.90 o 
   2  25   2        0.22        1.63      1.68 o 
   3  25   2       11.81        8.51      2.01 o 
   4  25   2       69.02       60.03      8.38 o 
   5  25   2        9.31        6.68      2.22 o 
   6  25   2        1.05        0.05      2.09 o 
   7  25   2        1.51        2.97      2.50 o 
  -7  26   2       28.11       29.21      3.83 o 
  -6  26   2       47.29       50.89      4.41 o 
  -5  26   2        9.22        9.03      2.51 o 
  -4  26   2      229.54      193.66     15.94 o 
  -3  26   2        0.00        0.61      1.66 o 
  -2  26   2      257.03      270.69     11.96 o 
  -1  26   2        8.90        8.99      1.97 o 
   0  26   2       12.19       13.68      1.85 o 
   1  26   2      485.16      456.39     21.01 o 
   2  26   2       62.53       70.67      6.61 o 
   3  26   2       92.44       92.74      7.19 o 
   4  26   2      125.85      116.01      8.35 o 
   5  26   2        6.42        3.84      2.14 o 
   6  26   2       20.51       24.79      3.39 o 
   7  26   2       28.44       27.59      3.80 o 
  -6  27   2        0.44        0.69      2.50 o 
  -5  27   2        0.79        1.76      2.23 o 
  -4  27   2       33.26       28.93      3.32 o 
  -3  27   2       46.76       49.14      3.88 o 
  -2  27   2        5.02        6.54      1.95 o 
  -1  27   2      248.15      254.07     17.31 o 
   0  27   2      465.14      407.81     26.39 o 
   1  27   2      267.49      248.37     13.81 o 
   2  27   2        3.00        2.18      1.74 o 
   3  27   2       44.75       40.33      4.89 o 
   4  27   2       12.68       16.35      2.60 o 
   5  27   2        5.15        2.95      2.24 o 
   6  27   2       32.30       32.77      3.89 o 
  -6  28   2       14.10       13.89      3.25 o 
  -5  28   2        2.19        3.06      2.28 o 
  -4  28   2       59.38       59.23      4.17 o 
  -3  28   2        1.21        2.37      1.90 o 
  -2  28   2      122.41      119.74      6.36 o 
  -1  28   2       18.12       19.08      2.68 o 
   0  28   2       28.64       34.49      2.70 o 
   1  28   2       22.23       19.94      2.41 o 
   2  28   2      251.78      231.89     11.82 o 
   3  28   2        4.74        4.26      2.03 o 
   4  28   2       14.82       18.87      2.66 o 
   5  28   2        3.05        0.86      2.23 o 
   6  28   2       11.66       10.00      3.00 o 
  -6  29   2       24.85       18.10      4.04 o 
  -5  29   2       13.87       12.44      3.37 o 
  -4  29   2       72.06       84.60      9.65 o 
  -3  29   2        0.28       -0.17      2.05 o 
  -2  29   2      200.68      184.65     13.95 o 
  -1  29   2      146.11      121.21      6.84 o 
   0  29   2       59.27       50.28      3.57 o 
   1  29   2       63.75       56.42      4.09 o 
   2  29   2       39.98       45.97      3.61 o 
   3  29   2       42.41       45.55      3.35 o 
   4  29   2        9.99       13.86      2.57 o 
   5  29   2        1.81        3.46      2.39 o 
   6  29   2        0.17       -0.62      2.58 o 
  -5  30   2        2.65        6.47      2.65 o 
  -4  30   2        0.02       -0.56      2.11 o 
  -3  30   2       42.47       43.01      4.23 o 
  -2  30   2        0.86        5.83      2.31 o 
  -1  30   2       23.95       22.09      2.88 o 
   0  30   2       23.19       18.59      2.82 o 
   1  30   2       19.71       22.68      3.56 o 
   2  30   2        3.49        3.33      2.31 o 
   3  30   2        5.90        4.46      2.40 o 
   4  30   2        0.09        0.20      2.12 o 
   5  30   2       15.32       17.40      3.34 o 
  -5  31   2       14.34       11.54      3.19 o 
  -4  31   2       37.34       40.16      5.93 o 
  -3  31   2        3.50        9.19      3.06 o 
  -2  31   2      130.49      115.47     11.09 o 
  -1  31   2       20.04       24.25      3.54 o 
   0  31   2       80.98       82.07      5.27 o 
   1  31   2       81.34       74.03      5.19 o 
   2  31   2       12.31       10.77      2.90 o 
   3  31   2        1.68       -0.64      2.18 o 
   4  31   2       51.61       47.80      6.09 o 
   5  31   2        0.04        0.85      2.47 o 
  -4  32   2        1.20        2.17      2.61 o 
  -3  32   2        2.93        1.38      2.62 o 
  -2  32   2       32.11       36.61      4.31 o 
  -1  32   2        0.11       -2.28      2.28 o 
   0  32   2        3.17        4.41      2.60 o 
   1  32   2       16.41       19.97      3.64 o 
   2  32   2        0.01        0.30      2.27 o 
   3  32   2        0.03       -1.64      2.23 o 
   4  32   2        3.07        1.76      2.86 o 
  -4  33   2        0.75       -0.83      2.70 o 
  -3  33   2       53.86       47.31      5.38 o 
  -2  33   2       10.84        8.72      2.71 o 
  -1  33   2        0.04        1.23      2.61 o 
   0  33   2      230.17      235.26     20.83 o 
   1  33   2        6.85        5.15      3.61 o 
   2  33   2        0.04       -1.16      2.45 o 
   3  33   2       56.11       57.20      7.54 o 
   4  33   2        0.02       -1.72      2.78 o 
  -3  34   2       13.57       15.13      3.75 o 
  -2  34   2        4.99        5.63      3.76 o 
  -1  34   2        0.12        2.20      2.71 o 
   0  34   2       14.31       16.53      4.45 o 
   1  34   2       25.53       35.48      5.37 o 
   2  34   2        4.42        7.17      3.20 o 
   3  34   2        7.14        7.17      3.34 o 
  -2  35   2        5.39        5.43      3.88 o 
  -1  35   2        0.00        1.72      2.89 o 
   0  35   2        1.90        1.14      3.71 o 
   1  35   2       15.54       14.02      4.61 o 
   2  35   2        0.55       -0.10      3.09 o 
  -1  36   2        4.91        3.09      3.04 o 
   0  36   2        0.00       -1.69      3.51 o 
   1  36   2        2.13        0.95      4.02 o 
  -8   1   3       69.38       75.98      4.06 o 
  -7   1   3       24.56       31.17      2.05 o 
  -6   1   3       79.28       66.66      2.32 o 
  -5   1   3      145.72      136.10      4.11 o 
  -4   1   3      190.65      212.89      8.56 o 
  -3   1   3     3297.26     3184.66     93.08 o 
  -2   1   3      918.45      898.75     41.69 o 
  -1   1   3      652.34      723.82     54.84 o 
   0   1   3     2057.19     2149.94     53.22 o 
   1   1   3     9732.99     9850.85    333.50 o 
   2   1   3     3678.08     4041.14    159.22 o 
   3   1   3      344.29      344.67      9.94 o 
   4   1   3       33.38       45.00      2.00 o 
   5   1   3      279.22      256.78      6.83 o 
   6   1   3      190.75      197.30     10.55 o 
   7   1   3      125.20      133.26      6.41 o 
   8   1   3      147.96      136.67      5.31 o 
   9   1   3        0.40        0.42      2.23 o 
  10   1   3        0.74        0.75      2.76 o 
  -8   2   3      305.03      321.53     13.40 o 
  -7   2   3       95.88       82.75      3.54 o 
  -6   2   3      462.69      448.65     20.13 o 
  -5   2   3        2.06        1.65      0.80 o 
  -4   2   3     1179.18     1280.27     46.13 o 
  -3   2   3        8.31        7.38      0.78 o 
  -2   2   3     2228.87     2485.18    118.38 o 
  -1   2   3     9154.06     9335.74    532.33 o 
   0   2   3      535.78      559.84     21.17 o 
   1   2   3       38.34       23.66      0.99 o 
   2   2   3        1.54        6.09      2.48 o 
   3   2   3     3295.03     3278.88    111.16 o 
   4   2   3     1133.10     1110.10     30.72 o 
   5   2   3       25.42       28.64      1.50 o 
   6   2   3       88.44       75.23      3.17 o 
   7   2   3        0.90        1.44      1.52 o 
   8   2   3       40.11       45.63      3.59 o 
   9   2   3        3.30        4.39      2.40 o 
  10   2   3       18.43       15.23      4.10 o 
  -9   3   3        8.87       11.02      5.25 o 
  -8   3   3        0.52       -1.00      1.63 o 
  -7   3   3        5.09        5.21      1.49 o 
  -6   3   3      737.46      704.34     28.43 o 
  -5   3   3      338.75      310.87     11.14 o 
  -4   3   3     1741.47     1708.04     46.22 o 
  -3   3   3       19.14       27.47      1.11 o 
  -2   3   3      883.39      833.84     44.98 o 
  -1   3   3      208.15      187.28     12.74 o 
   0   3   3     2292.23     2395.35    119.24 o 
   1   3   3        6.02        5.38      0.45 o 
   2   3   3      246.83      232.33     10.55 o 
   3   3   3      632.66      587.97     22.74 o 
   4   3   3     4285.33     4205.16    117.50 o 
   5   3   3        8.46        7.36      1.07 o 
   6   3   3      274.57      242.15      7.95 o 
   7   3   3       46.05       50.75      2.95 o 
   8   3   3       60.68       57.68      3.89 o 
   9   3   3        0.08        2.20      2.44 o 
  10   3   3       40.61       49.14      5.34 o 
  -9   4   3       19.40       28.95      4.51 o 
  -8   4   3       19.74       19.42      3.00 o 
  -7   4   3       86.32       88.35      4.03 o 
  -6   4   3       46.03       46.29      2.24 o 
  -5   4   3       11.28       13.15      1.07 o 
  -4   4   3      306.03      271.52      8.68 o 
  -3   4   3      322.76      296.76     10.94 o 
  -2   4   3     2937.25     3239.59    180.96 o 
  -1   4   3     2186.97     2356.55    111.53 o 
   0   4   3     4293.19     4538.50    258.93 o 
   1   4   3      130.91      137.57      6.42 o 
   2   4   3      106.02      153.82      7.14 o 
   3   4   3       16.96       31.86      1.46 o 
   4   4   3      400.95      396.73     14.47 o 
   5   4   3     1253.77     1303.72     41.59 o 
   6   4   3      463.91      432.02     16.26 o 
   7   4   3       23.09       21.72      2.29 o 
   8   4   3        1.03        1.44      2.02 o 
   9   4   3       41.74       52.91      4.77 o 
  -9   5   3        3.66        4.10      2.61 o 
  -8   5   3       22.95       25.40      2.83 o 
  -7   5   3        0.06        0.20      1.20 o 
  -6   5   3       18.73       19.06      1.53 o 
  -5   5   3      187.36      193.82      5.93 o 
  -4   5   3      201.85      199.19      8.50 o 
  -3   5   3      939.38     1009.75     32.40 o 
  -2   5   3     7142.73     7513.61    307.11 o 
  -1   5   3       18.83       14.89      1.27 o 
   0   5   3      138.68      133.53      8.72 o 
   1   5   3        5.15        5.99      0.44 o 
   2   5   3      425.09      508.73     18.69 o 
   3   5   3      133.70      157.19      6.35 o 
   4   5   3      827.75      883.42     29.75 o 
   5   5   3        2.21        2.55      1.03 o 
   6   5   3       22.68       17.59      1.76 o 
   7   5   3        1.96        2.28      1.54 o 
   8   5   3        0.60       -0.39      1.70 o 
   9   5   3        4.45        6.47      2.58 o 
 -10   6   3       20.98       34.29      7.87 o 
  -9   6   3        0.65       -0.73      2.00 o 
  -8   6   3        3.54        6.59      2.61 o 
  -7   6   3       40.72       43.54      2.85 o 
  -6   6   3       23.83       19.91      1.96 o 
  -5   6   3      201.04      206.57      5.86 o 
  -4   6   3     4261.54     4533.54    121.43 o 
  -3   6   3      950.83      893.25     28.56 o 
  -2   6   3     2031.70     2458.80    112.93 o 
  -1   6   3      371.90      384.65     19.26 o 
   0   6   3     3930.77     3977.38    247.16 o 
   1   6   3      144.00      117.24      6.67 o 
   2   6   3     5789.43     6003.18    143.66 o 
   3   6   3      813.06      872.27     34.18 o 
   4   6   3       16.34       19.16      1.20 o 
   5   6   3      156.46      145.62      5.21 o 
   6   6   3      617.40      579.55     16.85 o 
   7   6   3        0.30        2.28      1.52 o 
   8   6   3        0.09        1.72      1.84 o 
   9   6   3       11.38       13.40      3.47 o 
 -10   7   3        6.96        3.50      5.42 o 
  -9   7   3        1.46        1.51      2.15 o 
  -8   7   3       30.66       27.76      4.80 o 
  -7   7   3       23.57       26.57      2.36 o 
  -6   7   3      296.01      275.48      9.53 o 
  -5   7   3      133.61      126.87      2.74 o 
  -4   7   3      312.42      302.83     10.61 o 
  -3   7   3       96.81       93.18      3.34 o 
  -2   7   3      130.66      159.80     10.73 o 
  -1   7   3       21.82       29.91      1.19 o 
   0   7   3       59.05       53.16      3.01 o 
   1   7   3     1172.89     1205.99     58.08 o 
   2   7   3     1712.23     1865.09     65.57 o 
   3   7   3     1972.36     2137.04     65.12 o 
   4   7   3      638.90      653.74     11.64 o 
   5   7   3        0.06        0.74      1.00 o 
   6   7   3      195.46      191.03      4.80 o 
   7   7   3      121.33      120.56      4.12 o 
   8   7   3      117.76      123.03      4.66 o 
   9   7   3        3.95        4.28      2.99 o 
  -9   8   3        9.72       15.81      2.94 o 
  -8   8   3       29.85       26.40      3.68 o 
  -7   8   3       24.67       26.76      2.38 o 
  -6   8   3       90.65       99.39      3.74 o 
  -5   8   3      383.19      353.51     13.55 o 
  -4   8   3     2011.06     2014.04     51.34 o 
  -3   8   3        0.45        6.86      1.27 o 
  -2   8   3      433.38      551.53     31.12 o 
  -1   8   3     5004.69     5609.57    220.48 o 
   0   8   3      435.32      371.64     20.72 o 
   1   8   3        7.85       11.72      0.65 o 
   2   8   3     7509.60     8016.97    245.15 o 
   3   8   3     2230.71     2309.87     58.84 o 
   4   8   3      470.46      466.98      9.55 o 
   5   8   3      109.80      109.85      3.25 o 
   6   8   3        7.24        7.91      1.53 o 
   7   8   3        4.35        5.61      1.75 o 
   8   8   3      140.31      145.31      4.92 o 
   9   8   3        3.87        5.67      3.16 o 
  -9   9   3        2.83        2.25      2.28 o 
  -8   9   3       44.55       42.90      3.54 o 
  -7   9   3        2.25        0.55      1.43 o 
  -6   9   3        0.14        0.97      1.29 o 
  -5   9   3      109.60      112.92      3.03 o 
  -4   9   3        4.34        7.97      1.05 o 
  -3   9   3     2519.86     2881.57    112.01 o 
  -2   9   3     6885.52     8142.54    376.70 o 
  -1   9   3     1954.93     2363.60     90.81 o 
   0   9   3      503.35      651.02     32.05 o 
   1   9   3     1899.30     2083.02     95.37 o 
   2   9   3       70.08       62.75      3.38 o 
   3   9   3       21.93       30.93      1.59 o 
   4   9   3      822.51      818.91     18.33 o 
   5   9   3       46.54       44.03      2.37 o 
   6   9   3       71.89       73.06      3.68 o 
   7   9   3       32.71       30.52      2.61 o 
   8   9   3       18.29       15.90      2.89 o 
   9   9   3        0.85       -1.87      2.31 o 
  -9  10   3        5.49        4.65      2.50 o 
  -8  10   3        0.04       -1.78      1.82 o 
  -7  10   3        2.03        2.68      1.76 o 
  -6  10   3       58.62       56.75      2.91 o 
  -5  10   3       97.64       85.65      3.77 o 
  -4  10   3        3.71       10.48      1.07 o 
  -3  10   3        0.68        1.01      0.72 o 
  -2  10   3     1370.85     1713.89     78.22 o 
  -1  10   3     3242.01     3750.72    127.45 o 
   0  10   3     5537.24     6318.75    273.58 o 
   1  10   3     4379.87     5095.14    205.10 o 
   2  10   3        7.41        1.28      0.67 o 
   3  10   3       76.75      101.67      5.62 o 
   4  10   3        9.45        8.60      1.22 o 
   5  10   3        4.12        4.50      1.22 o 
   6  10   3      104.41       97.51      4.85 o 
   7  10   3        1.49       -0.11      1.33 o 
   8  10   3       40.57       47.90      3.91 o 
   9  10   3        3.43        3.24      2.65 o 
  -9  11   3        0.56       -2.06      2.06 o 
  -8  11   3       67.52       77.03      5.23 o 
  -7  11   3        1.65        3.40      2.05 o 
  -6  11   3      110.01      102.93      4.83 o 
  -5  11   3        5.86        5.81      1.22 o 
  -4  11   3        0.52       -0.38      0.71 o 
  -3  11   3      839.03      949.64     48.50 o 
  -2  11   3      669.59      633.78     29.10 o 
  -1  11   3      132.97      190.98      7.42 o 
   0  11   3     4672.10     5368.16    209.56 o 
   1  11   3     4713.00     5302.28    203.92 o 
   2  11   3     1385.08     1552.23     50.41 o 
   3  11   3        4.83        8.91      1.11 o 
   4  11   3      169.68      143.09      3.41 o 
   5  11   3      197.88      182.91      4.54 o 
   6  11   3      230.75      218.10      9.24 o 
   7  11   3        1.55        4.41      1.57 o 
   8  11   3       60.97       62.46      4.27 o 
   9  11   3        4.32        1.94      2.63 o 
  -9  12   3        5.15        4.95      2.55 o 
  -8  12   3        9.67       11.92      2.63 o 
  -7  12   3       58.75       54.92      6.09 o 
  -6  12   3       10.57       10.91      1.84 o 
  -5  12   3       72.44       71.66      2.95 o 
  -4  12   3      170.85      165.09      6.35 o 
  -3  12   3        4.75        5.53      0.86 o 
  -2  12   3       11.78        9.35      0.96 o 
  -1  12   3      449.76      558.84     21.41 o 
   0  12   3       11.40       19.42      0.98 o 
   1  12   3      659.36      718.35     30.04 o 
   2  12   3       62.28       56.21      2.24 o 
   3  12   3      271.72      301.40      8.60 o 
   4  12   3       25.04       20.34      1.61 o 
   5  12   3       42.35       36.11      2.13 o 
   6  12   3       11.51        9.16      1.66 o 
   7  12   3        1.51        1.96      1.65 o 
   8  12   3        3.58        3.61      2.31 o 
   9  12   3        1.34        2.88      2.57 o 
  -9  13   3        0.21        1.33      2.34 o 
  -8  13   3       52.52       60.88      4.60 o 
  -7  13   3       11.44        8.38      2.20 o 
  -6  13   3      150.15      137.20      6.95 o 
  -5  13   3      196.29      176.94     10.18 o 
  -4  13   3       52.02       46.95      2.09 o 
  -3  13   3      306.14      300.53     15.79 o 
  -2  13   3      762.16      777.74     30.58 o 
  -1  13   3      321.53      336.96     12.77 o 
   0  13   3     2228.94     2490.14    100.61 o 
   1  13   3      401.94      390.74     14.60 o 
   2  13   3     1202.27     1242.29     41.13 o 
   3  13   3       40.59       37.57      2.02 o 
   4  13   3      567.60      529.75     28.93 o 
   5  13   3        1.03        0.06      1.08 o 
   6  13   3        3.70        4.73      1.48 o 
   7  13   3       12.57       18.88      2.41 o 
   8  13   3        8.84        8.63      2.67 o 
   9  13   3        1.12        0.04      2.57 o 
  -9  14   3       25.39       29.36      3.77 o 
  -8  14   3        0.08        3.16      2.26 o 
  -7  14   3       27.62       23.86      2.95 o 
  -6  14   3       14.98       15.58      2.13 o 
  -5  14   3        6.42        8.78      1.92 o 
  -4  14   3        6.97        8.74      1.30 o 
  -3  14   3       38.80       42.86      2.57 o 
  -2  14   3      388.38      460.32     20.84 o 
  -1  14   3     1729.58     2112.94     68.02 o 
   0  14   3      348.10      399.06     15.21 o 
   1  14   3      187.75      221.16      8.60 o 
   2  14   3        3.22        3.26      0.91 o 
   3  14   3        7.74        8.15      1.20 o 
   4  14   3       95.13       76.82      2.72 o 
   5  14   3      207.27      192.83      6.71 o 
   6  14   3       26.99       26.83      2.27 o 
   7  14   3        1.92        2.01      1.78 o 
   8  14   3       19.85       22.74      3.31 o 
   9  14   3        0.09        0.07      2.58 o 
  -9  15   3        2.75        6.26      2.76 o 
  -8  15   3       22.25       26.46      3.33 o 
  -7  15   3        1.16       -0.68      1.79 o 
  -6  15   3      128.59      130.52      8.66 o 
  -5  15   3       28.47       24.79      2.22 o 
  -4  15   3       38.76       44.20      4.72 o 
  -3  15   3      259.70      251.97     16.30 o 
  -2  15   3     3097.78     3475.65    145.30 o 
  -1  15   3        0.02        0.89      0.62 o 
   0  15   3       37.12       23.69      1.35 o 
   1  15   3      288.78      275.99      9.42 o 
   2  15   3      165.82      145.38      5.12 o 
   3  15   3        8.65        8.14      1.27 o 
   4  15   3      897.67      867.30     34.74 o 
   5  15   3       45.62       46.23      3.16 o 
   6  15   3       10.32       10.04      2.00 o 
   7  15   3       39.96       35.79      2.98 o 
   8  15   3        2.05        2.30      2.42 o 
   9  15   3        4.93        7.30      3.31 o 
  -9  16   3        0.01       -2.35      2.35 o 
  -8  16   3        1.53        1.62      2.18 o 
  -7  16   3       10.92       10.26      2.41 o 
  -6  16   3        8.63        9.55      2.24 o 
  -5  16   3       60.84       56.66      5.21 o 
  -4  16   3     1215.18     1264.24     96.57 o 
  -3  16   3       82.00       69.76      3.21 o 
  -2  16   3       57.63       62.54      4.84 o 
  -1  16   3      222.57      230.18      8.39 o 
   0  16   3        2.97        9.45      0.86 o 
   1  16   3       11.64       11.83      1.31 o 
   2  16   3     2220.23     2294.53     83.96 o 
   3  16   3       62.46       52.11      3.74 o 
   4  16   3      129.20      123.12      4.69 o 
   5  16   3        0.04        1.72      1.31 o 
   6  16   3        0.44        0.24      1.64 o 
   7  16   3        0.00        0.29      1.79 o 
   8  16   3       22.92       35.83      3.78 o 
  -9  17   3       13.94       17.84      7.70 o 
  -8  17   3        0.85        0.66      2.29 o 
  -7  17   3        2.22        1.57      2.07 o 
  -6  17   3       67.87       54.87      3.63 o 
  -5  17   3      163.05      149.40      7.69 o 
  -4  17   3       16.24       15.65      1.97 o 
  -3  17   3      140.67      130.59      7.03 o 
  -2  17   3      192.85      184.43      7.44 o 
  -1  17   3       44.92       48.94      2.40 o 
   0  17   3      654.31      680.77     23.41 o 
   1  17   3       28.28       25.88      1.83 o 
   2  17   3      171.33      166.61      5.77 o 
   3  17   3       34.17       31.46      1.95 o 
   4  17   3       75.81       59.23      4.55 o 
   5  17   3       94.51       83.49      5.67 o 
   6  17   3        0.12        0.73      1.56 o 
   7  17   3        5.70        2.72      1.92 o 
   8  17   3        8.61        8.68      2.97 o 
  -8  18   3        0.43       -0.56      2.19 o 
  -7  18   3       11.69       11.29      2.64 o 
  -6  18   3       17.97       22.25      2.81 o 
  -5  18   3       92.92       90.26      4.75 o 
  -4  18   3      727.87      711.54     34.17 o 
  -3  18   3       87.45       86.50      5.58 o 
  -2  18   3        0.37        1.25      0.95 o 
  -1  18   3      943.03      964.03     33.81 o 
   0  18   3     1628.96     1738.83     60.31 o 
   1  18   3       10.64        9.54      1.15 o 
   2  18   3     1280.45     1278.28     58.71 o 
   3  18   3      192.70      192.42      9.12 o 
   4  18   3      100.82       94.43      4.30 o 
   5  18   3        1.02        0.09      1.46 o 
   6  18   3       95.12      104.01     10.23 o 
   7  18   3       20.89       20.12      2.73 o 
   8  18   3       23.21       34.77      3.45 o 
  -8  19   3        0.00        0.85      2.40 o 
  -7  19   3        0.17       -1.42      1.92 o 
  -6  19   3       30.18       31.76      3.22 o 
  -5  19   3       43.82       43.95      3.72 o 
  -4  19   3        3.46        5.94      1.72 o 
  -3  19   3      173.07      163.50      6.89 o 
  -2  19   3      221.09      225.81     11.51 o 
  -1  19   3      223.36      236.81      9.49 o 
   0  19   3        9.53        9.88      1.09 o 
   1  19   3      243.29      222.59      5.52 o 
   2  19   3      435.77      433.32     19.79 o 
   3  19   3      222.82      200.45      6.70 o 
   4  19   3       49.76       46.80      2.51 o 
   5  19   3       72.58       66.48      3.75 o 
   6  19   3        3.42        2.84      1.89 o 
   7  19   3        0.75        2.76      2.12 o 
   8  19   3       35.48       32.05      3.81 o 
  -8  20   3       20.22       21.86      3.56 o 
  -7  20   3       51.89       50.75      4.04 o 
  -6  20   3      173.65      163.40     16.27 o 
  -5  20   3       29.21       28.77      2.83 o 
  -4  20   3       28.42       23.71      2.30 o 
  -3  20   3       22.26       16.74      2.16 o 
  -2  20   3     1455.36     1482.30     62.62 o 
  -1  20   3       77.45       81.84      3.73 o 
   0  20   3     1689.22     1740.19     65.25 o 
   1  20   3       97.76       90.90      3.77 o 
   2  20   3      141.54      143.34      5.44 o 
   3  20   3        3.87        3.63      1.34 o 
   4  20   3       46.54       37.39      3.30 o 
   5  20   3       27.41       30.18      3.35 o 
   6  20   3      153.00      128.53      9.41 o 
   7  20   3        9.96        8.28      2.39 o 
   8  20   3       11.46       15.34      3.25 o 
  -8  21   3        4.35        7.76      2.93 o 
  -7  21   3       21.06       18.29      3.15 o 
  -6  21   3        0.00        2.61      2.14 o 
  -5  21   3      144.42      129.33      9.72 o 
  -4  21   3       69.22       72.28      5.41 o 
  -3  21   3       10.04        7.51      1.81 o 
  -2  21   3       67.37       52.66      3.14 o 
  -1  21   3        5.58        6.25      1.27 o 
   0  21   3      404.68      416.09     22.30 o 
   1  21   3      687.80      695.99     27.71 o 
   2  21   3      647.47      675.75     32.86 o 
   3  21   3       26.96       26.49      2.01 o 
   4  21   3       99.72      104.91     12.20 o 
   5  21   3        1.06        1.95      1.78 o 
   6  21   3       34.90       45.31      4.32 o 
   7  21   3        0.66        0.33      2.00 o 
   8  21   3        0.10        0.46      2.79 o 
  -8  22   3       26.38       23.22      3.76 o 
  -7  22   3       45.69       44.82      4.12 o 
  -6  22   3       61.48       54.73      5.99 o 
  -5  22   3       11.19       10.54      2.39 o 
  -4  22   3       11.89        9.92      2.01 o 
  -3  22   3      550.92      520.42     33.25 o 
  -2  22   3        8.25       11.20      1.90 o 
  -1  22   3      225.54      228.11      7.00 o 
   0  22   3      611.83      605.49     31.07 o 
   1  22   3       56.90       58.85      2.45 o 
   2  22   3       54.35       48.99      3.69 o 
   3  22   3      138.69      148.01      5.99 o 
   4  22   3      119.68      123.30      8.77 o 
   5  22   3       62.51       55.79      4.65 o 
   6  22   3       51.63       51.79      7.37 o 
   7  22   3       15.21       11.82      2.57 o 
  -7  23   3       16.58       14.31      3.04 o 
  -6  23   3        1.34       -0.48      2.12 o 
  -5  23   3       25.08       16.82      2.79 o 
  -4  23   3       41.05       36.82      2.92 o 
  -3  23   3       11.80       15.44      2.17 o 
  -2  23   3      505.48      471.03     24.97 o 
  -1  23   3      139.71      126.71      4.63 o 
   0  23   3      824.60      814.51     51.11 o 
   1  23   3      105.51       94.95      7.73 o 
   2  23   3      190.53      180.02      7.38 o 
   3  23   3      112.32      103.48      7.87 o 
   4  23   3        1.95        3.50      1.79 o 
   5  23   3       30.55       29.54      2.81 o 
   6  23   3       91.41       89.22      7.70 o 
   7  23   3       18.77       30.02      3.73 o 
  -7  24   3        0.53        1.86      2.59 o 
  -6  24   3       30.80       30.89      3.48 o 
  -5  24   3       19.93       15.27      2.74 o 
  -4  24   3      385.66      363.80     24.26 o 
  -3  24   3        0.13       -0.14      1.61 o 
  -2  24   3        9.85        9.46      1.93 o 
  -1  24   3        6.21       11.27      1.70 o 
   0  24   3      130.72      132.38      6.97 o 
   1  24   3       90.74       84.79      3.09 o 
   2  24   3       13.54       18.22      2.01 o 
   3  24   3        2.40        2.68      1.69 o 
   4  24   3        0.01        1.15      1.69 o 
   5  24   3        0.67        1.67      1.90 o 
   6  24   3       13.36       14.42      2.62 o 
   7  24   3       12.11       13.74      3.04 o 
  -7  25   3       10.00        6.84      2.94 o 
  -6  25   3       12.62       12.11      2.99 o 
  -5  25   3       41.14       33.99      3.43 o 
  -4  25   3       92.91       83.45      5.83 o 
  -3  25   3       21.56       20.27      2.40 o 
  -2  25   3      182.16      202.47     11.01 o 
  -1  25   3      532.48      501.19     28.70 o 
   0  25   3        0.29        2.25      1.42 o 
   1  25   3        6.46        7.13      1.62 o 
   2  25   3      299.37      291.16     17.51 o 
   3  25   3       92.51       82.25      5.11 o 
   4  25   3      285.60      265.33     17.74 o 
   5  25   3       53.35       54.16      5.22 o 
   6  25   3        4.60        5.25      2.36 o 
   7  25   3       10.08        9.53      3.07 o 
  -7  26   3        0.16       -2.97      2.97 o 
  -6  26   3       29.24       29.98      3.69 o 
  -5  26   3        4.32        6.07      2.39 o 
  -4  26   3        6.14        7.22      2.39 o 
  -3  26   3      102.59       78.47      4.14 o 
  -2  26   3      289.91      266.97     14.79 o 
  -1  26   3      240.99      243.08     18.95 o 
   0  26   3      114.60      103.10      5.75 o 
   1  26   3      187.87      203.77      7.50 o 
   2  26   3        0.17       -0.47      1.81 o 
   3  26   3        0.83        0.79      1.79 o 
   4  26   3        0.69        3.76      2.11 o 
   5  26   3       12.32       13.10      2.52 o 
   6  26   3       23.08       20.03      3.29 o 
  -6  27   3      120.05      107.42     10.43 o 
  -5  27   3       38.31       36.68      4.12 o 
  -4  27   3        5.17        4.22      2.32 o 
  -3  27   3        2.15        1.21      1.80 o 
  -2  27   3      108.92      109.47      6.52 o 
  -1  27   3      113.22      101.66      7.63 o 
   0  27   3      228.34      234.19     10.03 o 
   1  27   3       77.11       67.93      4.05 o 
   2  27   3       10.61        7.88      2.35 o 
   3  27   3        6.19        9.14      2.19 o 
   4  27   3      158.58      170.26     14.96 o 
   5  27   3        6.40        9.00      2.49 o 
   6  27   3       12.00       14.63      3.25 o 
  -6  28   3        0.34       -0.35      2.55 o 
  -5  28   3        2.16        3.54      2.33 o 
  -4  28   3       10.70       11.90      2.78 o 
  -3  28   3      119.82      118.03      8.01 o 
  -2  28   3       96.17       90.44      6.77 o 
  -1  28   3       17.99       14.59      2.57 o 
   0  28   3      128.08      129.70      6.67 o 
   1  28   3       58.28       57.33      5.20 o 
   2  28   3       72.01       62.36      6.24 o 
   3  28   3       27.41       23.12      2.73 o 
   4  28   3        0.23        2.98      2.09 o 
   5  28   3       14.12       19.48      2.99 o 
   6  28   3       48.99       50.12      5.48 o 
  -6  29   3        0.69        2.77      4.12 o 
  -5  29   3        0.26        1.92      2.40 o 
  -4  29   3        0.42        2.39      2.22 o 
  -3  29   3        7.55        8.52      2.34 o 
  -2  29   3       34.71       37.81      3.89 o 
  -1  29   3       19.63       27.13      3.02 o 
   0  29   3       30.56       27.66      3.06 o 
   1  29   3      142.81      143.50      8.61 o 
   2  29   3       10.27       12.74      2.64 o 
   3  29   3       51.04       47.67      5.91 o 
   4  29   3       71.76       69.72      5.20 o 
   5  29   3        0.27        0.69      2.30 o 
  -5  30   3       16.50       12.35      3.07 o 
  -4  30   3      105.23       99.97      8.02 o 
  -3  30   3       27.80       26.81      3.32 o 
  -2  30   3       34.13       37.97      3.74 o 
  -1  30   3      133.61      125.57     11.69 o 
   0  30   3        0.74       -0.52      2.35 o 
   1  30   3        2.13        3.05      2.60 o 
   2  30   3      251.69      241.19     18.59 o 
   3  30   3        0.35       -0.05      2.22 o 
   4  30   3        0.04        2.19      2.23 o 
   5  30   3        4.59        2.86      2.61 o 
  -5  31   3       15.09       15.03      3.41 o 
  -4  31   3        3.78        5.83      2.64 o 
  -3  31   3       43.24       42.88      7.92 o 
  -2  31   3        6.60        5.82      2.45 o 
  -1  31   3       11.98       12.85      2.78 o 
   0  31   3        4.49        7.34      3.65 o 
   1  31   3       10.19        5.78      3.61 o 
   2  31   3        7.33        9.84      2.68 o 
   3  31   3        3.06        1.71      2.37 o 
   4  31   3       10.33       10.97      3.08 o 
   5  31   3        0.03       -2.39      2.88 o 
  -4  32   3        1.73        2.73      2.59 o 
  -3  32   3       33.35       29.32      5.88 o 
  -2  32   3        4.11        1.48      2.29 o 
  -1  32   3       18.18       24.39      3.43 o 
   0  32   3      139.78      134.78      8.35 o 
   1  32   3       15.14       24.04      4.89 o 
   2  32   3       42.16       41.34      3.86 o 
   3  32   3       53.44       51.22      4.90 o 
   4  32   3        1.18        0.73      2.65 o 
  -4  33   3        0.18        2.92      3.03 o 
  -3  33   3       17.67       20.54      4.09 o 
  -2  33   3       13.10       13.69      2.97 o 
  -1  33   3        1.17        1.12      2.61 o 
   0  33   3       19.49       16.57      4.45 o 
   1  33   3        1.00       -1.80      3.58 o 
   2  33   3       24.58       18.83      4.98 o 
   3  33   3        0.02        2.62      2.75 o 
  -3  34   3        5.30        5.26      3.43 o 
  -2  34   3        3.78        3.47      2.58 o 
  -1  34   3       16.59       14.04      3.60 o 
   0  34   3        3.09        6.12      4.14 o 
   1  34   3        1.74        1.57      3.81 o 
   2  34   3        2.68        5.84      4.23 o 
   3  34   3        0.48       -0.72      2.70 o 
  -2  35   3        6.74        2.75      3.17 o 
  -1  35   3       34.06       27.90      5.50 o 
   0  35   3        7.00        5.45      4.26 o 
   1  35   3       10.20       13.47      4.94 o 
   2  35   3       26.93       29.88      8.14 o 
  -8   0   4       91.09      114.35      8.84 o 
  -7   0   4      161.38      175.01     10.50 o 
  -6   0   4     1120.82     1121.13     63.26 o 
  -5   0   4      110.84       94.42      4.85 o 
  -4   0   4       87.57       79.78      5.68 o 
  -3   0   4      602.15      650.22     41.70 o 
  -2   0   4     2371.26     2693.04    224.45 o 
  -1   0   4     4786.54     5358.44    518.17 o 
   0   0   4     2089.62     2122.31     57.76 o 
   1   0   4     6555.90     6908.41    286.73 o 
   2   0   4      173.16      200.88     13.52 o 
   3   0   4     1649.71     1907.70    115.13 o 
   4   0   4      136.50      128.74      8.57 o 
   5   0   4      106.62      111.66     12.75 o 
   6   0   4     1388.42     1540.91    126.94 o 
   7   0   4      254.06      231.52      8.85 o 
   8   0   4        6.04        3.36      3.21 o 
   9   0   4        0.49        6.96      3.88 o 
  -9   1   4        7.79       10.71      3.74 o 
  -8   1   4       31.30       33.84      3.90 o 
  -7   1   4      182.52      185.99      7.42 o 
  -6   1   4       99.37      121.33      7.38 o 
  -5   1   4      324.67      321.46     13.12 o 
  -4   1   4     1209.67     1173.50     45.03 o 
  -3   1   4       28.70       23.20      1.79 o 
  -2   1   4      515.36      571.92     36.79 o 
  -1   1   4        2.62        2.42      0.84 o 
   0   1   4       10.98       10.30      0.57 o 
   1   1   4      234.33      191.01      6.05 o 
   2   1   4      559.73      596.63     26.89 o 
   3   1   4      320.28      351.44     16.76 o 
   4   1   4      768.00      717.45     28.47 o 
   5   1   4      299.64      291.13     23.39 o 
   6   1   4       46.60       50.63      3.87 o 
   7   1   4      145.14      143.09      6.16 o 
   8   1   4       65.06       57.55      4.02 o 
   9   1   4        2.23        4.17      2.49 o 
  -9   2   4        8.64        9.33      3.88 o 
  -8   2   4        0.14        2.53      2.01 o 
  -7   2   4       18.02       15.52      1.84 o 
  -6   2   4      779.25      760.48     37.53 o 
  -5   2   4      470.54      446.70     20.42 o 
  -4   2   4       20.84       17.79      1.06 o 
  -3   2   4      366.15      339.29     16.97 o 
  -2   2   4     2573.90     2836.97    179.44 o 
  -1   2   4      370.21      527.14     34.05 o 
   0   2   4    11494.84    12601.03    300.41 o 
   1   2   4     1756.78     2020.65     55.81 o 
   2   2   4      611.62      699.80     31.21 o 
   3   2   4      178.99      162.26      6.52 o 
   4   2   4      292.65      260.47     11.95 o 
   5   2   4       66.36       68.41      4.73 o 
   6   2   4      442.79      434.08     13.42 o 
   7   2   4        3.51        3.32      1.95 o 
   8   2   4       32.02       34.39      3.49 o 
   9   2   4        1.70        0.80      2.46 o 
  -9   3   4       33.37       34.79      4.88 o 
  -8   3   4      133.69      141.96      5.18 o 
  -7   3   4       19.43       24.18      2.04 o 
  -6   3   4       30.85       32.13      2.06 o 
  -5   3   4        1.36        1.21      0.79 o 
  -4   3   4     1574.14     1499.06     52.88 o 
  -3   3   4      537.71      555.67     29.26 o 
  -2   3   4        8.71        7.63      0.78 o 
  -1   3   4      121.83      109.53      7.15 o 
   0   3   4      673.40      668.85     27.96 o 
   1   3   4       81.51      105.96      3.47 o 
   2   3   4      247.11      223.17      9.86 o 
   3   3   4      504.76      556.55     47.63 o 
   4   3   4     1066.08     1068.37     43.92 o 
   5   3   4        1.77        2.94      1.00 o 
   6   3   4       12.69       13.33      1.96 o 
   7   3   4        0.78        0.32      1.82 o 
   8   3   4      141.58      158.49      5.81 o 
   9   3   4       39.64       42.00      4.02 o 
  -9   4   4        0.21        1.28      3.09 o 
  -8   4   4       22.21       21.42      2.81 o 
  -7   4   4       19.31       19.61      1.97 o 
  -6   4   4        3.03        3.73      1.23 o 
  -5   4   4      128.72      129.16      5.19 o 
  -4   4   4      414.17      417.77     17.02 o 
  -3   4   4     2858.25     3103.12    144.56 o 
  -2   4   4      120.20      141.93     10.23 o 
  -1   4   4      351.24      396.69     24.32 o 
   0   4   4     1857.95     2156.98    108.90 o 
   1   4   4       31.43       26.75      1.66 o 
   2   4   4        2.14        3.92      0.61 o 
   3   4   4     2730.75     2954.99    124.52 o 
   4   4   4      865.70      897.04     40.99 o 
   5   4   4      900.40      878.49     24.35 o 
   6   4   4       14.73       13.21      1.90 o 
   7   4   4        4.08        5.49      1.75 o 
   8   4   4        4.83        5.29      2.79 o 
   9   4   4        0.46        0.66      2.42 o 
  -9   5   4        2.06        5.59      3.23 o 
  -8   5   4       41.16       44.29      3.47 o 
  -7   5   4       15.49       19.32      1.94 o 
  -6   5   4        9.74        6.54      1.35 o 
  -5   5   4      736.62      677.87     19.69 o 
  -4   5   4     2003.73     2062.50     74.27 o 
  -3   5   4      732.97      749.02     39.00 o 
  -2   5   4     2339.58     2583.39    155.29 o 
  -1   5   4     3041.48     3218.65    166.43 o 
   0   5   4       62.98       49.27      2.64 o 
   1   5   4     1953.88     2105.72     89.81 o 
   2   5   4     3733.22     3823.69    119.25 o 
   3   5   4      102.38      121.51      5.81 o 
   4   5   4     1031.37     1096.24     54.26 o 
   5   5   4      350.76      311.04      7.43 o 
   6   5   4      346.62      300.69     11.54 o 
   7   5   4        2.32        1.30      1.65 o 
   8   5   4        1.27        2.51      2.09 o 
   9   5   4        2.00        3.75      2.56 o 
  -9   6   4        8.94        4.55      4.55 o 
  -8   6   4        5.44        8.60      2.06 o 
  -7   6   4       45.06       48.54      2.83 o 
  -6   6   4      123.30      113.73      5.03 o 
  -5   6   4        9.96        9.86      1.30 o 
  -4   6   4      390.99      379.10     14.91 o 
  -3   6   4     1031.83     1148.96     57.68 o 
  -2   6   4      842.61      874.33     48.35 o 
  -1   6   4       45.50       42.93      2.01 o 
   0   6   4      627.77      592.28     33.30 o 
   1   6   4       42.74       38.22      1.87 o 
   2   6   4     1006.42     1021.63     34.18 o 
   3   6   4      937.86     1015.36     39.35 o 
   4   6   4      303.00      297.83     16.07 o 
   5   6   4       29.28       28.01      1.83 o 
   6   6   4      224.59      218.10     11.08 o 
   7   6   4       43.12       42.09      2.92 o 
   8   6   4       15.06       15.84      2.46 o 
   9   6   4       12.48       17.03      3.61 o 
  -9   7   4        0.75        0.57      3.15 o 
  -8   7   4       54.80       65.16      4.69 o 
  -7   7   4       89.42       94.69      9.18 o 
  -6   7   4       55.40       50.36      2.45 o 
  -5   7   4       98.66       97.19      3.83 o 
  -4   7   4      767.12      743.50     17.55 o 
  -3   7   4       39.20       55.93      3.58 o 
  -2   7   4      128.67      181.85      9.75 o 
  -1   7   4     1067.37     1129.27     62.74 o 
   0   7   4        1.62        2.41      0.53 o 
   1   7   4      217.81      218.64     12.60 o 
   2   7   4      348.76      256.93     10.16 o 
   3   7   4     1147.84     1229.54     37.75 o 
   4   7   4      213.88      209.10      5.26 o 
   5   7   4       16.93       17.16      1.60 o 
   6   7   4      167.81      166.73      5.65 o 
   7   7   4       11.90       15.16      2.20 o 
   8   7   4       53.90       66.79      3.79 o 
   9   7   4        0.41       -0.90      2.73 o 
  -9   8   4        0.20        1.90      2.66 o 
  -8   8   4       13.90       18.13      2.74 o 
  -7   8   4        3.22        3.39      1.66 o 
  -6   8   4       32.18       37.66      2.20 o 
  -5   8   4      109.28       93.28      3.00 o 
  -4   8   4      134.80      131.51      6.24 o 
  -3   8   4     2107.78     2450.80    120.23 o 
  -2   8   4     1370.10     1413.42     75.13 o 
  -1   8   4      480.63      557.01     31.31 o 
   0   8   4       22.09       27.03      1.23 o 
   1   8   4       35.38       57.68      3.43 o 
   2   8   4     1412.59     1453.90     58.98 o 
   3   8   4     1233.07     1314.30     36.98 o 
   4   8   4      307.66      299.43     10.26 o 
   5   8   4        7.76        5.08      1.26 o 
   6   8   4       59.30       56.53      2.70 o 
   7   8   4        0.03       -0.05      1.56 o 
   8   8   4       20.78       17.92      2.63 o 
   9   8   4        0.11        0.58      2.87 o 
  -9   9   4        3.67        1.68      2.75 o 
  -8   9   4       15.14       16.28      2.68 o 
  -7   9   4       40.58       48.91      3.02 o 
  -6   9   4       24.39       18.45      1.78 o 
  -5   9   4      143.43      126.00      3.60 o 
  -4   9   4     1086.44     1042.23     34.27 o 
  -3   9   4       49.42       70.66      2.62 o 
  -2   9   4      688.68      757.62     39.18 o 
  -1   9   4     5182.22     5597.48    245.03 o 
   0   9   4      375.46      361.94     22.39 o 
   1   9   4     3215.22     3323.75    176.26 o 
   2   9   4      937.44      862.73     37.73 o 
   3   9   4       25.53       23.17      1.44 o 
   4   9   4      131.36      123.59      4.47 o 
   5   9   4      222.30      205.88      5.73 o 
   6   9   4        6.99        4.10      1.38 o 
   7   9   4       20.14       28.17      2.63 o 
   8   9   4       26.19       28.41      2.82 o 
   9   9   4        0.09       -1.38      2.82 o 
  -9  10   4       32.32       42.90      3.92 o 
  -8  10   4       12.34       15.83      2.62 o 
  -7  10   4        9.15        9.15      2.01 o 
  -6  10   4      119.86      121.47      6.86 o 
  -5  10   4       23.60       24.93      1.86 o 
  -4  10   4      117.81      108.41      4.54 o 
  -3  10   4       41.51       55.03      3.53 o 
  -2  10   4     1959.69     2153.28     95.05 o 
  -1  10   4      303.46      351.78     13.72 o 
   0  10   4      431.68      519.22     28.75 o 
   1  10   4      742.60      784.77     41.54 o 
   2  10   4     1132.42     1170.11     50.48 o 
   3  10   4      245.57      250.78      7.53 o 
   4  10   4      554.17      549.93     19.39 o 
   5  10   4        9.23        8.90      1.40 o 
   6  10   4       60.76       57.32      2.76 o 
   7  10   4       31.60       28.61      2.69 o 
   8  10   4        0.27        0.01      2.07 o 
   9  10   4       32.24       37.44      4.02 o 
  -9  11   4        0.64        2.55      2.38 o 
  -8  11   4        0.07        3.29      2.25 o 
  -7  11   4       20.68       19.26      2.35 o 
  -6  11   4        0.17        2.58      1.77 o 
  -5  11   4       74.21       70.37      4.56 o 
  -4  11   4       34.52       41.46      2.02 o 
  -3  11   4       12.53       15.17      1.29 o 
  -2  11   4     1499.02     1768.27     76.70 o 
  -1  11   4      429.11      518.87     23.20 o 
   0  11   4      179.74      184.06      8.41 o 
   1  11   4       58.36       72.22      3.12 o 
   2  11   4     1197.38     1245.50     59.05 o 
   3  11   4      172.54      163.82      5.18 o 
   4  11   4      105.36      108.35      3.01 o 
   5  11   4       82.40       88.76      4.15 o 
   6  11   4        7.00        6.79      1.59 o 
   7  11   4       53.04       53.00      3.26 o 
   8  11   4        0.89        1.26      2.27 o 
   9  11   4        0.11        2.74      2.67 o 
  -9  12   4        6.34        9.89      2.77 o 
  -8  12   4        3.97        3.20      2.08 o 
  -7  12   4        4.06        5.44      2.07 o 
  -6  12   4      692.40      688.62     31.79 o 
  -5  12   4        6.58        6.66      1.35 o 
  -4  12   4        2.14        2.59      1.07 o 
  -3  12   4     2287.88     2324.26    105.05 o 
  -2  12   4      932.87      930.97     37.94 o 
  -1  12   4     2231.38     2561.20     96.70 o 
   0  12   4     2611.98     2746.86    137.86 o 
   1  12   4     3657.15     3826.34    183.55 o 
   2  12   4        1.60        3.60      0.74 o 
   3  12   4     2023.77     2105.56     67.67 o 
   4  12   4      279.27      225.35     11.42 o 
   5  12   4       40.29       35.33      3.05 o 
   6  12   4      128.82      131.83      5.17 o 
   7  12   4        5.93        4.76      1.90 o 
   8  12   4        4.76        7.47      2.55 o 
   9  12   4        6.84       13.68      3.24 o 
  -9  13   4       16.73       21.01      3.44 o 
  -8  13   4        4.88        5.69      2.27 o 
  -7  13   4        3.30        3.03      2.24 o 
  -6  13   4        5.79        8.61      1.88 o 
  -5  13   4      114.64      104.86      5.60 o 
  -4  13   4      357.01      337.53     12.65 o 
  -3  13   4      114.85      104.23      5.10 o 
  -2  13   4       62.94       69.82      3.44 o 
  -1  13   4      268.95      298.34     13.15 o 
   0  13   4        0.24        0.32      0.63 o 
   1  13   4      950.16     1007.64     44.57 o 
   2  13   4        0.01        1.79      0.73 o 
   3  13   4       13.69       20.34      3.55 o 
   4  13   4      120.65      109.74      5.10 o 
   5  13   4      173.34      165.68      5.97 o 
   6  13   4        0.95       -0.01      1.33 o 
   7  13   4        0.21        1.05      2.01 o 
   8  13   4        0.10        1.56      2.30 o 
   9  13   4       14.70       18.86      3.47 o 
  -9  14   4        0.81        0.52      2.48 o 
  -8  14   4        0.00        2.81      2.25 o 
  -7  14   4       16.10       14.06      2.96 o 
  -6  14   4       38.85       36.62      2.73 o 
  -5  14   4        1.46        2.00      1.43 o 
  -4  14   4      155.89      149.57      7.53 o 
  -3  14   4      803.25      812.00     34.21 o 
  -2  14   4      303.34      298.77     13.30 o 
  -1  14   4     2112.27     2416.15     96.38 o 
   0  14   4     3213.35     3543.91    155.16 o 
   1  14   4      441.41      488.58     21.22 o 
   2  14   4        0.07        2.08      0.75 o 
   3  14   4      704.40      711.01     18.70 o 
   4  14   4      615.95      560.18     21.02 o 
   5  14   4      192.79      187.88      8.68 o 
   6  14   4       14.29       16.08      1.98 o 
   7  14   4       35.19       36.94      3.50 o 
   8  14   4        0.08        2.68      2.31 o 
   9  14   4        0.69       -1.99      2.53 o 
  -9  15   4        3.75        5.16      2.79 o 
  -8  15   4       43.99       48.52      3.94 o 
  -7  15   4        1.85        2.90      1.97 o 
  -6  15   4       39.23       39.60      3.92 o 
  -5  15   4      343.51      334.86     15.38 o 
  -4  15   4      214.35      207.63     10.18 o 
  -3  15   4       13.34       11.32      1.40 o 
  -2  15   4       48.36       57.40      3.69 o 
  -1  15   4     2003.92     2100.26     93.73 o 
   0  15   4       70.72       72.53      3.39 o 
   1  15   4     2033.17     2125.80     87.43 o 
   2  15   4      451.24      457.69     19.34 o 
   3  15   4      480.46      454.87     14.99 o 
   4  15   4       17.76       17.00      1.74 o 
   5  15   4      162.86      150.42      7.07 o 
   6  15   4        0.04       -0.11      1.39 o 
   7  15   4       11.74        6.41      2.11 o 
   8  15   4       39.00       48.70      4.22 o 
  -9  16   4        9.04        9.03      3.13 o 
  -8  16   4        0.75        1.50      2.27 o 
  -7  16   4       50.97       49.79      3.80 o 
  -6  16   4        0.76       -0.46      1.53 o 
  -5  16   4      264.46      287.64     17.99 o 
  -4  16   4      191.49      173.17      8.87 o 
  -3  16   4      390.85      396.44     17.17 o 
  -2  16   4       38.68       36.92      2.06 o 
  -1  16   4      449.22      486.38     20.28 o 
   0  16   4       16.70       13.36      1.10 o 
   1  16   4      838.80      875.87     40.12 o 
   2  16   4       24.17       20.43      1.60 o 
   3  16   4      855.45      872.45     35.12 o 
   4  16   4       56.78       47.89      2.47 o 
   5  16   4       17.06       23.49      2.06 o 
   6  16   4       24.99       26.26      2.65 o 
   7  16   4      102.10      108.36      5.62 o 
   8  16   4        3.63        7.41      2.80 o 
  -8  17   4       15.85       18.87      3.21 o 
  -7  17   4       33.39       37.70      3.52 o 
  -6  17   4       23.32       26.61      3.50 o 
  -5  17   4       43.74       45.76      3.79 o 
  -4  17   4      138.04      128.87      7.37 o 
  -3  17   4      257.60      240.76     11.27 o 
  -2  17   4      688.89      709.55     27.67 o 
  -1  17   4        6.82        5.22      1.04 o 
   0  17   4      171.41      177.04      7.56 o 
   1  17   4       16.38       16.54      1.55 o 
   2  17   4      726.57      718.40     27.48 o 
   3  17   4       46.07       49.04      2.78 o 
   4  17   4      170.95      160.29      7.98 o 
   5  17   4       59.19       57.66      2.89 o 
   6  17   4       36.76       40.48      3.07 o 
   7  17   4        7.87        9.39      2.29 o 
   8  17   4       13.94       16.93      3.39 o 
  -8  18   4        9.20        9.62      2.90 o 
  -7  18   4       18.03       17.82      2.85 o 
  -6  18   4        8.66       10.34      2.41 o 
  -5  18   4       52.01       52.17      3.10 o 
  -4  18   4       85.53       77.19      4.65 o 
  -3  18   4     1157.65     1193.62     71.29 o 
  -2  18   4        0.45        1.16      1.23 o 
  -1  18   4      805.57      849.30     33.69 o 
   0  18   4      816.05      781.26     25.62 o 
   1  18   4      116.38      118.71      4.75 o 
   2  18   4       25.39       25.50      1.82 o 
   3  18   4      638.82      596.51     26.69 o 
   4  18   4        0.39       -0.98      1.20 o 
   5  18   4      167.10      139.22      7.21 o 
   6  18   4        0.14       -0.12      1.71 o 
   7  18   4       18.53       17.37      2.71 o 
   8  18   4        7.30        8.25      2.98 o 
  -8  19   4        2.71        6.11      2.61 o 
  -7  19   4      109.06      110.35      6.35 o 
  -6  19   4       56.32       52.08      4.02 o 
  -5  19   4       63.15       67.82      4.66 o 
  -4  19   4      114.56      108.20      6.43 o 
  -3  19   4        4.19        3.07      1.34 o 
  -2  19   4      230.06      228.20     14.12 o 
  -1  19   4      965.54      970.70     41.18 o 
   0  19   4      263.57      231.89     10.06 o 
   1  19   4      872.21      871.88     43.48 o 
   2  19   4       12.74        9.16      1.48 o 
   3  19   4       10.55       11.69      1.63 o 
   4  19   4       89.12       79.75      5.24 o 
   5  19   4      309.08      306.08     14.77 o 
   6  19   4       70.23       67.87      6.10 o 
   7  19   4       23.43       31.18      3.35 o 
   8  19   4        0.27        1.68      2.73 o 
  -8  20   4        0.01       -0.80      2.51 o 
  -7  20   4       11.31       13.63      2.98 o 
  -6  20   4        9.50        9.61      2.44 o 
  -5  20   4       62.64       52.90      4.05 o 
  -4  20   4        1.28        2.97      1.67 o 
  -3  20   4      134.22      125.56      6.61 o 
  -2  20   4      326.23      324.42     18.53 o 
  -1  20   4       16.71       13.90      1.61 o 
   0  20   4       53.32       47.52      3.13 o 
   1  20   4      115.30      110.00      4.90 o 
   2  20   4       11.12       11.53      1.77 o 
   3  20   4       32.25       34.16      2.23 o 
   4  20   4        2.36        0.71      1.38 o 
   5  20   4        6.97        5.92      2.05 o 
   6  20   4       50.86       47.46      4.62 o 
   7  20   4        2.51        3.95      2.23 o 
   8  20   4        2.04        3.23      2.80 o 
  -8  21   4       13.66       15.29      3.44 o 
  -7  21   4       26.83       35.35      3.76 o 
  -6  21   4       29.37       28.21      3.33 o 
  -5  21   4       19.02       18.07      2.39 o 
  -4  21   4      254.06      234.30     18.76 o 
  -3  21   4       17.14       17.11      2.13 o 
  -2  21   4      788.40      745.12     43.86 o 
  -1  21   4       13.12       10.60      1.59 o 
   0  21   4        0.30        2.28      1.24 o 
   1  21   4      268.88      294.70     15.12 o 
   2  21   4     1107.86     1116.08     45.15 o 
   3  21   4       16.19       21.12      2.03 o 
   4  21   4        8.86        9.48      1.75 o 
   5  21   4       26.70       23.10      3.10 o 
   6  21   4        4.21        6.30      2.21 o 
   7  21   4        3.89        5.56      2.38 o 
  -7  22   4       10.83        6.71      2.82 o 
  -6  22   4       41.83       46.76      5.23 o 
  -5  22   4      190.27      168.38     14.35 o 
  -4  22   4       20.93       18.36      2.43 o 
  -3  22   4        7.41        7.42      1.89 o 
  -2  22   4       17.03       12.01      1.73 o 
  -1  22   4      504.14      506.58     20.80 o 
   0  22   4       51.00       49.62      2.51 o 
   1  22   4      490.92      474.79     26.20 o 
   2  22   4       55.97       64.53      3.92 o 
   3  22   4       26.23       29.59      2.28 o 
   4  22   4        0.76        1.52      1.66 o 
   5  22   4      113.47       94.05      8.08 o 
   6  22   4       12.79       21.21      2.82 o 
   7  22   4       46.22       44.37      4.47 o 
  -7  23   4        0.54       -0.38      2.36 o 
  -6  23   4        0.04        1.44      2.25 o 
  -5  23   4      111.37      111.27     12.05 o 
  -4  23   4        6.98        9.48      2.08 o 
  -3  23   4       22.00       20.26      2.33 o 
  -2  23   4       11.22        8.13      1.85 o 
  -1  23   4       39.08       40.83      3.35 o 
   0  23   4      204.44      187.74     13.03 o 
   1  23   4        6.86        8.02      1.76 o 
   2  23   4      287.30      264.87     14.14 o 
   3  23   4        3.95        3.46      1.58 o 
   4  23   4       41.38       37.57      3.45 o 
   5  23   4       48.98       54.36      5.86 o 
   6  23   4        0.38        0.91      2.35 o 
   7  23   4       10.05        6.93      2.87 o 
  -7  24   4       67.96       77.65      9.50 o 
  -6  24   4       62.12       67.50      5.38 o 
  -5  24   4       33.64       39.71      3.55 o 
  -4  24   4       68.07       62.82      3.57 o 
  -3  24   4      141.41      128.65      9.85 o 
  -2  24   4      132.97      127.93      9.98 o 
  -1  24   4        3.65        2.71      1.58 o 
   0  24   4      974.69      982.35     58.91 o 
   1  24   4       40.12       35.32      2.59 o 
   2  24   4      139.26      121.11      4.42 o 
   3  24   4      415.15      416.49     24.89 o 
   4  24   4      219.35      216.19     15.77 o 
   5  24   4        0.16       -0.54      1.86 o 
   6  24   4       11.20       13.89      2.73 o 
   7  24   4       36.89       38.91      4.77 o 
  -7  25   4       22.78       20.42      3.61 o 
  -6  25   4        3.25        0.91      2.32 o 
  -5  25   4        1.35        1.19      1.97 o 
  -4  25   4        6.26        6.09      2.08 o 
  -3  25   4       63.57       50.11      3.21 o 
  -2  25   4       12.95       11.96      2.11 o 
  -1  25   4       37.19       37.26      2.71 o 
   0  25   4        1.91        2.74      1.70 o 
   1  25   4       47.40       46.60      2.93 o 
   2  25   4       22.44       22.05      2.41 o 
   3  25   4        0.88       -0.68      1.73 o 
   4  25   4       18.54       19.15      2.61 o 
   5  25   4       14.40       20.80      2.83 o 
   6  25   4       19.32       18.65      2.99 o 
   7  25   4       16.59       23.53      5.85 o 
  -6  26   4       16.31       17.77      3.31 o 
  -5  26   4       54.92       60.34      8.48 o 
  -4  26   4       24.85       25.69      2.85 o 
  -3  26   4       35.09       26.92      2.74 o 
  -2  26   4        0.29        0.90      1.68 o 
  -1  26   4        0.31       -0.36      1.75 o 
   0  26   4      139.52      132.83      9.24 o 
   1  26   4        0.10        1.00      1.68 o 
   2  26   4       11.59        9.71      2.09 o 
   3  26   4      111.47      110.75      8.59 o 
   4  26   4       63.50       72.82      5.09 o 
   5  26   4        7.56       11.22      2.60 o 
   6  26   4       14.10       17.31      3.01 o 
  -6  27   4        9.98       13.73      3.31 o 
  -5  27   4       58.33       63.48      6.57 o 
  -4  27   4       48.24       51.83      4.21 o 
  -3  27   4       66.66       71.99      4.37 o 
  -2  27   4       23.64       22.20      2.96 o 
  -1  27   4        2.62        3.76      1.99 o 
   0  27   4       36.87       29.51      2.59 o 
   1  27   4       23.03       24.47      2.93 o 
   2  27   4      241.77      222.79      9.04 o 
   3  27   4       53.65       54.60      4.97 o 
   4  27   4       17.94       18.76      2.67 o 
   5  27   4      138.54      141.61     13.12 o 
   6  27   4        8.58        8.77      2.68 o 
  -6  28   4       15.25        9.96      3.04 o 
  -5  28   4       30.43       27.62      3.61 o 
  -4  28   4       19.55       24.80      3.29 o 
  -3  28   4       31.65       38.67      3.15 o 
  -2  28   4       57.61       54.24      6.26 o 
  -1  28   4      155.86      143.16     10.86 o 
   0  28   4      192.85      198.02      8.08 o 
   1  28   4      350.75      341.84     14.85 o 
   2  28   4        1.22        1.52      2.05 o 
   3  28   4       11.58       18.58      2.95 o 
   4  28   4       53.17       58.70      3.83 o 
   5  28   4        4.01        3.18      2.26 o 
   6  28   4       10.74        7.09      3.12 o 
  -5  29   4        3.39        2.23      2.45 o 
  -4  29   4       51.45       48.84      6.44 o 
  -3  29   4        0.00        0.62      2.23 o 
  -2  29   4       20.48       18.81      3.01 o 
  -1  29   4        6.04        3.89      2.32 o 
   0  29   4        1.13        4.55      2.77 o 
   1  29   4        7.53        4.81      2.82 o 
   2  29   4       40.06       34.44      3.46 o 
   3  29   4        7.85       12.46      2.74 o 
   4  29   4       21.74       26.65      3.99 o 
   5  29   4       27.26       33.14      3.53 o 
  -5  30   4       21.39       18.57      3.40 o 
  -4  30   4       14.66       16.24      3.21 o 
  -3  30   4       16.47       16.83      4.04 o 
  -2  30   4        1.32        1.22      2.30 o 
  -1  30   4        0.49        1.33      2.09 o 
   0  30   4        3.37        3.72      2.77 o 
   1  30   4        1.80        4.94      2.80 o 
   2  30   4        0.32        0.15      2.70 o 
   3  30   4       10.33       10.34      2.87 o 
   4  30   4       32.34       38.73      4.02 o 
   5  30   4        3.17        3.25      2.51 o 
  -4  31   4       42.05       43.65      7.73 o 
  -3  31   4       26.19       28.50      3.59 o 
  -2  31   4       45.62       48.18      4.90 o 
  -1  31   4      169.81      156.43     10.68 o 
   0  31   4        6.28        4.66      2.88 o 
   1  31   4      138.88      148.16     10.86 o 
   2  31   4       99.31      107.13      6.35 o 
   3  31   4      121.28      123.49     10.46 o 
   4  31   4       36.52       33.20      4.76 o 
  -4  32   4        1.19       -2.39      2.88 o 
  -3  32   4       15.21       18.35      3.35 o 
  -2  32   4        1.77        1.32      2.40 o 
  -1  32   4       11.84        5.59      2.59 o 
   0  32   4        0.88        1.15      3.58 o 
   1  32   4        0.44       -1.78      3.53 o 
   2  32   4       11.11       11.09      3.66 o 
   3  32   4        4.07        5.86      3.50 o 
   4  32   4        7.64        8.24      3.03 o 
  -3  33   4        0.00        1.38      2.98 o 
  -2  33   4       67.74       68.35      5.88 o 
  -1  33   4        4.49        1.84      2.96 o 
   0  33   4        4.57        9.87      4.26 o 
   1  33   4        1.85        2.77      7.00 o 
   2  33   4      105.39      125.67      8.46 o 
   3  33   4        3.23        7.29      3.69 o 
  -2  34   4        0.19       -0.94      2.41 o 
  -1  34   4        1.25        2.65      3.86 o 
   0  34   4       13.50       16.06      4.93 o 
   1  34   4       21.25       31.05      5.73 o 
   2  34   4       23.59       29.52      5.92 o 
  -1  35   4       27.66       22.34      5.50 o 
   0  35   4       17.27       17.92      5.25 o 
   1  35   4        6.22       10.60      5.07 o 
  -9   1   5       58.18       78.33      5.52 o 
  -8   1   5        4.20        4.95      2.32 o 
  -7   1   5       65.04       66.43      4.31 o 
  -6   1   5      185.87      192.67      9.93 o 
  -5   1   5      335.94      328.84     16.77 o 
  -4   1   5     1256.10     1263.08     60.07 o 
  -3   1   5     6379.74     6802.60    354.69 o 
  -2   1   5        1.00        1.92      0.55 o 
  -1   1   5      687.68      702.87     43.11 o 
   0   1   5      179.32      152.63      2.93 o 
   1   1   5      701.29      788.97     17.22 o 
   2   1   5     1674.95     1820.05     76.57 o 
   3   1   5     3069.32     3323.18    132.57 o 
   4   1   5      447.18      454.77     23.65 o 
   5   1   5      452.65      461.81     28.97 o 
   6   1   5       68.73       66.62      4.12 o 
   7   1   5       21.74       14.49      2.52 o 
   8   1   5        5.67        8.63      2.68 o 
   9   1   5       21.46       31.32      3.88 o 
  -9   2   5        0.02        1.99      2.93 o 
  -8   2   5        4.19        4.45      2.46 o 
  -7   2   5       18.16       28.50      2.49 o 
  -6   2   5       57.46       49.02      2.46 o 
  -5   2   5      355.33      322.35     19.23 o 
  -4   2   5      370.93      399.08     24.29 o 
  -3   2   5      434.73      463.44     28.07 o 
  -2   2   5     1485.34     1679.26    104.48 o 
  -1   2   5     2295.58     2675.72    152.16 o 
   0   2   5      513.46      578.68     14.91 o 
   1   2   5      852.66      800.37     16.17 o 
   2   2   5        0.55        0.43      0.49 o 
   3   2   5     1330.63     1485.00     57.30 o 
   4   2   5      221.09      238.28      9.15 o 
   5   2   5      457.10      464.07     28.60 o 
   6   2   5      338.48      323.17     16.88 o 
   7   2   5       23.54       27.40      3.04 o 
   8   2   5        0.02       -0.11      2.14 o 
   9   2   5        3.80        4.66      2.71 o 
  -9   3   5        0.76        0.23      3.32 o 
  -8   3   5        3.46       -0.39      1.86 o 
  -7   3   5      144.72      161.04      8.78 o 
  -6   3   5      355.44      362.09     13.23 o 
  -5   3   5       58.96       65.30      5.27 o 
  -4   3   5       99.64       89.63      4.41 o 
  -3   3   5        2.11        0.81      0.89 o 
  -2   3   5      803.09     1007.33     77.65 o 
  -1   3   5     1411.88     1663.45     99.73 o 
   0   3   5     5320.35     5811.42    188.95 o 
   1   3   5      152.62      152.26      4.38 o 
   2   3   5       63.12       90.69      3.47 o 
   3   3   5       80.58       71.42      3.79 o 
   4   3   5       21.28       24.69      1.43 o 
   5   3   5      376.72      381.41     17.09 o 
   6   3   5       64.02       67.73      3.68 o 
   7   3   5       17.96       18.96      2.82 o 
   8   3   5        5.73        8.63      2.60 o 
   9   3   5       11.06       13.45      3.27 o 
  -9   4   5       21.75       28.70      4.94 o 
  -8   4   5        5.33        6.35      2.25 o 
  -7   4   5       11.34       20.63      2.26 o 
  -6   4   5       13.36       11.99      1.63 o 
  -5   4   5     1536.37     1580.30     58.96 o 
  -4   4   5       28.50       28.70      1.87 o 
  -3   4   5      250.33      246.46     15.31 o 
  -2   4   5        2.74        1.37      0.94 o 
  -1   4   5      602.72      645.39     41.15 o 
   0   4   5     1251.90     1352.92     52.97 o 
   1   4   5     1343.44     1306.00     41.62 o 
   2   4   5      225.91      218.65      7.55 o 
   3   4   5      694.21      787.87     35.39 o 
   4   4   5      510.28      530.49     23.51 o 
   5   4   5      108.06      104.96      4.98 o 
   6   4   5      103.51      106.55      3.86 o 
   7   4   5      202.36      227.12      7.97 o 
   8   4   5       18.35       16.21      2.99 o 
   9   4   5        3.01        3.55      2.68 o 
  -9   5   5       11.26        6.59      3.64 o 
  -8   5   5        2.63        3.04      2.13 o 
  -7   5   5       70.73       71.52      4.81 o 
  -6   5   5       60.36       56.47      3.31 o 
  -5   5   5       13.35       15.45      1.54 o 
  -4   5   5       61.32       65.71      3.04 o 
  -3   5   5      875.03     1145.84     70.90 o 
  -2   5   5      430.71      513.82     35.47 o 
  -1   5   5     2021.18     2293.91    124.94 o 
   0   5   5     1372.97     1472.50     72.68 o 
   1   5   5      533.16      577.21     25.45 o 
   2   5   5     1366.56     1517.94     47.55 o 
   3   5   5       60.71       71.34      3.32 o 
   4   5   5       27.08       24.67      1.91 o 
   5   5   5       68.66       70.62      2.57 o 
   6   5   5       73.92       66.56      3.63 o 
   7   5   5       16.85       24.81      2.63 o 
   8   5   5       37.01       40.85      4.34 o 
   9   5   5        0.85        1.76      2.64 o 
  -9   6   5       36.16       40.75      5.41 o 
  -8   6   5      120.73      141.00      7.05 o 
  -7   6   5        7.68        8.90      1.72 o 
  -6   6   5       67.32       63.05      2.72 o 
  -5   6   5      149.52      131.05      6.03 o 
  -4   6   5        0.40        1.41      0.91 o 
  -3   6   5       10.02       11.17      0.93 o 
  -2   6   5     5681.32     6294.66    329.07 o 
  -1   6   5       42.29       28.48      1.63 o 
   0   6   5     1000.15     1059.46     58.50 o 
   1   6   5     3868.76     3978.30    180.08 o 
   2   6   5     2664.53     2818.28     94.18 o 
   3   6   5      110.90       82.43      3.34 o 
   4   6   5        6.49        9.43      1.23 o 
   5   6   5       48.03       39.36      2.17 o 
   6   6   5       49.48       46.99      2.90 o 
   7   6   5      279.13      294.20      8.99 o 
   8   6   5       22.86       30.42      3.41 o 
   9   6   5       10.92        8.24      2.94 o 
  -9   7   5        4.88       10.97      3.87 o 
  -8   7   5       29.54       35.65      3.40 o 
  -7   7   5      127.00      134.92      6.21 o 
  -6   7   5        1.60        0.74      1.18 o 
  -5   7   5       16.50       16.72      1.58 o 
  -4   7   5      741.52      752.92     29.05 o 
  -3   7   5       83.46       88.11      5.84 o 
  -2   7   5      201.63      229.63     13.95 o 
  -1   7   5      475.97      510.65     30.85 o 
   0   7   5        0.56        1.35      0.54 o 
   1   7   5       76.83       72.63      4.01 o 
   2   7   5      778.70      840.82     33.05 o 
   3   7   5       95.43       87.88      3.13 o 
   4   7   5       76.69       78.06      5.13 o 
   5   7   5      159.15      141.20      3.50 o 
   6   7   5       10.32        9.77      1.91 o 
   7   7   5        4.98        9.96      2.05 o 
   8   7   5       73.17       89.72      4.63 o 
   9   7   5       13.10       17.50      3.82 o 
  -9   8   5        7.47        5.19      3.66 o 
  -8   8   5        3.11        4.14      2.24 o 
  -7   8   5        0.65        2.85      1.75 o 
  -6   8   5       17.23       11.57      1.65 o 
  -5   8   5      191.41      173.98      7.21 o 
  -4   8   5       37.51       48.96      4.14 o 
  -3   8   5     1827.21     1871.88     90.26 o 
  -2   8   5     1887.44     2018.95    110.03 o 
  -1   8   5       99.61       85.53      5.21 o 
   0   8   5     1038.31     1083.88     67.04 o 
   1   8   5     1537.59     1527.89     88.69 o 
   2   8   5      731.60      733.02     27.68 o 
   3   8   5       78.54       91.07      2.98 o 
   4   8   5     1895.07     1838.04     59.77 o 
   5   8   5      305.94      271.67      7.29 o 
   6   8   5       13.69       21.14      2.28 o 
   7   8   5        0.19        0.39      1.68 o 
   8   8   5       16.22       14.50      2.54 o 
   9   8   5        0.39        4.01      3.20 o 
  -9   9   5        0.01       -2.50      2.55 o 
  -8   9   5        1.20       -1.60      2.19 o 
  -7   9   5       22.60       19.78      2.35 o 
  -6   9   5       24.89       24.80      2.04 o 
  -5   9   5       85.64       83.52      3.36 o 
  -4   9   5     1194.46     1212.51     51.19 o 
  -3   9   5       27.13       49.57      4.57 o 
  -2   9   5      348.44      375.76     27.14 o 
  -1   9   5     1865.09     1987.97    119.18 o 
   0   9   5     1718.93     1752.58    112.12 o 
   1   9   5      788.18      886.75     49.15 o 
   2   9   5      405.20      419.52     18.10 o 
   3   9   5      569.64      540.93     22.42 o 
   4   9   5      503.01      501.08     20.42 o 
   5   9   5      242.15      229.25      7.84 o 
   6   9   5       22.26       23.69      2.34 o 
   7   9   5        0.54        1.33      1.68 o 
   8   9   5        2.27        4.03      2.06 o 
   9   9   5       24.39       20.44      4.13 o 
  -9  10   5       16.09       23.37      4.95 o 
  -8  10   5        5.65        8.64      2.42 o 
  -7  10   5       36.62       38.36      2.86 o 
  -6  10   5      447.03      419.23     15.89 o 
  -5  10   5       43.93       35.03      2.05 o 
  -4  10   5      179.67      171.19      8.87 o 
  -3  10   5        0.12       -0.62      0.82 o 
  -2  10   5      253.92      235.13     11.89 o 
  -1  10   5     1189.66     1193.78     64.96 o 
   0  10   5       11.33       11.68      0.98 o 
   1  10   5      284.09      216.51     14.37 o 
   2  10   5        7.01        6.76      0.69 o 
   3  10   5       37.49       39.13      1.94 o 
   4  10   5       10.86       14.85      1.56 o 
   5  10   5      201.64      181.40      5.08 o 
   6  10   5       77.99       78.40      3.56 o 
   7  10   5       14.58       11.77      2.23 o 
   8  10   5        0.01        0.05      1.82 o 
   9  10   5       17.42       19.11      4.11 o 
  -9  11   5        8.83       14.65      3.60 o 
  -8  11   5        3.66        4.34      2.27 o 
  -7  11   5       89.83      102.76      4.98 o 
  -6  11   5       16.88       18.42      2.18 o 
  -5  11   5      155.66      139.54      3.99 o 
  -4  11   5      126.17      125.79      3.53 o 
  -3  11   5      609.80      544.92     31.14 o 
  -2  11   5       75.21       89.25      4.98 o 
  -1  11   5     1957.59     1920.34     94.09 o 
   0  11   5     3059.13     3265.55    198.34 o 
   1  11   5        1.21        0.52      0.61 o 
   2  11   5      455.70      405.03     18.02 o 
   3  11   5      588.09      553.10     28.80 o 
   4  11   5       55.87       52.40      2.31 o 
   5  11   5        0.06        1.55      1.17 o 
   6  11   5      514.26      485.77     15.87 o 
   7  11   5       30.03       34.52      2.90 o 
   8  11   5        3.75        8.87      2.34 o 
   9  11   5        1.03        1.76      3.13 o 
  -9  12   5        5.12        8.71      3.22 o 
  -8  12   5       14.19       13.80      2.74 o 
  -7  12   5        4.82        8.21      1.99 o 
  -6  12   5       19.73       18.92      2.23 o 
  -5  12   5       63.32       65.10      3.38 o 
  -4  12   5       22.24       24.36      2.83 o 
  -3  12   5      172.81      163.85      9.42 o 
  -2  12   5       18.01       18.34      1.68 o 
  -1  12   5      317.20      285.62     14.61 o 
   0  12   5      172.48      177.79     10.05 o 
   1  12   5      480.43      468.59     30.00 o 
   2  12   5       91.99       92.31      4.38 o 
   3  12   5      105.17      111.26      4.81 o 
   4  12   5        0.91       -0.44      1.01 o 
   5  12   5        1.32        2.39      1.33 o 
   6  12   5      144.15      142.51      6.97 o 
   7  12   5        6.11        8.42      2.10 o 
   8  12   5       33.94       32.92      3.60 o 
   9  12   5        6.08        3.65      2.85 o 
  -9  13   5        0.18        0.82      3.09 o 
  -8  13   5       21.50       23.88      3.16 o 
  -7  13   5       20.23       20.58      2.49 o 
  -6  13   5      157.33      164.84      8.68 o 
  -5  13   5        2.02        1.22      1.21 o 
  -4  13   5      227.19      187.12      6.90 o 
  -3  13   5     1109.79     1140.88     57.29 o 
  -2  13   5      903.05      997.64     59.98 o 
  -1  13   5        8.29        4.46      1.18 o 
   0  13   5      653.57      624.62     34.20 o 
   1  13   5        1.00        0.58      0.64 o 
   2  13   5       66.07       63.93      3.10 o 
   3  13   5     1274.73     1188.80     34.26 o 
   4  13   5      102.18       98.92      5.63 o 
   5  13   5       98.25      105.09      3.78 o 
   6  13   5       28.36       35.26      2.51 o 
   7  13   5        3.84        3.75      1.92 o 
   8  13   5        0.28       -1.50      2.22 o 
   9  13   5        0.06       -2.10      5.95 o 
  -9  14   5        6.12        5.36      3.27 o 
  -8  14   5        0.33        0.09      2.37 o 
  -7  14   5        4.99        3.05      1.80 o 
  -6  14   5       14.66       15.12      2.23 o 
  -5  14   5      228.97      216.04      9.66 o 
  -4  14   5        7.48        7.74      1.42 o 
  -3  14   5      252.23      253.76     12.17 o 
  -2  14   5        6.36       13.92      1.62 o 
  -1  14   5       75.96       69.77      3.23 o 
   0  14   5        6.24        4.82      0.81 o 
   1  14   5      139.86      124.28      7.60 o 
   2  14   5      415.48      478.49     22.74 o 
   3  14   5       18.12       16.59      1.62 o 
   4  14   5       99.12       91.34      4.63 o 
   5  14   5       27.64       27.06      2.15 o 
   6  14   5       46.16       51.14      2.85 o 
   7  14   5        0.77        0.75      1.82 o 
   8  14   5        1.93        1.97      2.24 o 
  -8  15   5       25.19       25.68      3.46 o 
  -7  15   5       63.96       68.23      4.24 o 
  -6  15   5       72.21       63.67      4.57 o 
  -5  15   5       95.95       98.11      6.54 o 
  -4  15   5      230.77      244.28     12.97 o 
  -3  15   5        1.48        3.02      1.16 o 
  -2  15   5      282.86      288.16     16.42 o 
  -1  15   5      734.00      746.04     49.82 o 
   0  15   5     1215.74     1217.19     62.03 o 
   1  15   5      291.79      289.12     13.66 o 
   2  15   5      480.26      443.14     16.54 o 
   3  15   5        1.41        3.19      1.22 o 
   4  15   5      212.20      193.00      7.20 o 
   5  15   5       44.88       42.89      2.55 o 
   6  15   5       27.17       30.57      2.46 o 
   7  15   5       26.94       25.95      3.25 o 
   8  15   5       24.79       34.44      3.87 o 
  -8  16   5       52.36       57.90      4.31 o 
  -7  16   5        8.93        9.54      2.85 o 
  -6  16   5        0.06        1.53      1.67 o 
  -5  16   5       75.06       66.69      4.18 o 
  -4  16   5      340.82      344.51     14.77 o 
  -3  16   5       16.98       15.22      1.63 o 
  -2  16   5      583.52      533.11     25.80 o 
  -1  16   5      381.07      410.20     26.30 o 
   0  16   5      609.44      625.35     30.45 o 
   1  16   5      469.98      433.91     19.09 o 
   2  16   5        1.95        3.56      1.23 o 
   3  16   5      251.21      226.05     11.97 o 
   4  16   5      117.81      100.26      4.72 o 
   5  16   5      156.86      158.50      6.08 o 
   6  16   5      197.87      166.07      6.18 o 
   7  16   5        7.46        8.81      2.62 o 
   8  16   5       18.57       20.74      3.50 o 
  -8  17   5        2.06        3.03      2.40 o 
  -7  17   5        5.26        2.14      2.16 o 
  -6  17   5        3.47        5.38      1.91 o 
  -5  17   5        1.57        3.58      1.63 o 
  -4  17   5      539.82      524.20     28.32 o 
  -3  17   5      171.94      166.62      7.70 o 
  -2  17   5       26.67       23.05      1.78 o 
  -1  17   5        5.24        6.98      1.28 o 
   0  17   5      302.79      311.48     14.89 o 
   1  17   5      533.34      526.52     28.56 o 
   2  17   5      211.26      217.40     10.46 o 
   3  17   5       52.13       53.12      3.22 o 
   4  17   5        8.09        7.88      1.68 o 
   5  17   5       14.86       19.60      2.11 o 
   6  17   5       30.17       24.04      2.42 o 
   7  17   5       17.77       21.39      3.23 o 
   8  17   5        3.49        5.29      2.78 o 
  -8  18   5        1.49        5.14      2.69 o 
  -7  18   5        1.90        4.64      2.38 o 
  -6  18   5      209.65      189.75     15.59 o 
  -5  18   5       21.13       22.99      2.45 o 
  -4  18   5      334.48      278.44     15.76 o 
  -3  18   5      953.39      949.80     55.10 o 
  -2  18   5     1185.26     1207.50     73.44 o 
  -1  18   5       11.53       11.73      1.49 o 
   0  18   5        6.78        8.97      1.17 o 
   1  18   5       25.25       20.82      1.51 o 
   2  18   5      979.74      956.22     42.92 o 
   3  18   5      166.94      158.23      7.15 o 
   4  18   5      362.48      376.89     17.57 o 
   5  18   5       27.84       23.84      2.31 o 
   6  18   5        4.42        1.37      1.76 o 
   7  18   5       15.67       19.20      2.70 o 
   8  18   5        2.43        4.34      2.95 o 
  -8  19   5        0.15       -0.23      2.43 o 
  -7  19   5        0.95       -1.58      2.15 o 
  -6  19   5        8.97       13.20      2.35 o 
  -5  19   5       81.14       88.04      4.44 o 
  -4  19   5        7.65       16.25      2.24 o 
  -3  19   5       30.58       31.47      2.22 o 
  -2  19   5      893.19      888.08     47.42 o 
  -1  19   5       73.36       62.25      3.63 o 
   0  19   5       29.62       32.79      1.91 o 
   1  19   5       71.65       57.72      2.49 o 
   2  19   5        7.63        9.11      1.55 o 
   3  19   5       17.04       20.69      1.99 o 
   4  19   5      218.49      196.70     10.35 o 
   5  19   5       18.16       16.18      2.09 o 
   6  19   5       14.52       18.07      2.96 o 
   7  19   5        0.10       -0.70      1.92 o 
   8  19   5        4.16        4.11      3.11 o 
  -8  20   5        0.80        0.82      2.52 o 
  -7  20   5        1.39        2.62      2.24 o 
  -6  20   5      178.70      182.31     10.70 o 
  -5  20   5      206.58      183.57     13.39 o 
  -4  20   5      145.39      135.31     14.52 o 
  -3  20   5        6.86        7.79      1.71 o 
  -2  20   5       13.50       15.34      1.98 o 
  -1  20   5     1086.27     1037.73     62.58 o 
   0  20   5      207.05      213.87     11.87 o 
   1  20   5      218.47      224.97     11.08 o 
   2  20   5      316.15      294.83     14.56 o 
   3  20   5        6.20        4.12      1.53 o 
   4  20   5      411.14      349.21     16.43 o 
   5  20   5       61.06       64.39      3.59 o 
   6  20   5        0.40        0.54      1.84 o 
   7  20   5       29.64       36.77      3.66 o 
  -7  21   5        5.88        7.88      2.89 o 
  -6  21   5        4.50        3.83      2.22 o 
  -5  21   5       27.84       31.73      2.93 o 
  -4  21   5      357.11      322.36     19.37 o 
  -3  21   5       26.77       25.50      2.56 o 
  -2  21   5      510.19      485.24     28.79 o 
  -1  21   5       43.30       38.69      3.06 o 
   0  21   5      588.57      571.32     30.45 o 
   1  21   5       34.91       34.79      2.45 o 
   2  21   5        2.69        7.23      1.61 o 
   3  21   5        7.84        8.01      1.76 o 
   4  21   5        9.17        6.74      1.75 o 
   5  21   5       28.28       27.77      2.83 o 
   6  21   5       70.04       83.30      6.56 o 
   7  21   5        2.19        2.40      2.29 o 
  -7  22   5       14.18       12.26      3.03 o 
  -6  22   5       12.87       10.18      2.68 o 
  -5  22   5      170.86      160.54     11.98 o 
  -4  22   5       40.80       50.95      5.48 o 
  -3  22   5        6.38        5.75      1.86 o 
  -2  22   5      295.31      261.56     13.73 o 
  -1  22   5       42.17       39.78      2.83 o 
   0  22   5      341.25      307.41     18.28 o 
   1  22   5       72.10       66.19      4.47 o 
   2  22   5      532.50      496.20     24.38 o 
   3  22   5       21.48       20.72      2.19 o 
   4  22   5       12.66       11.32      2.01 o 
   5  22   5       15.72       19.08      2.64 o 
   6  22   5        5.77        4.98      2.29 o 
   7  22   5       15.28       15.27      2.88 o 
  -7  23   5        8.41        7.23      2.93 o 
  -6  23   5        7.57        6.27      2.59 o 
  -5  23   5        3.88        1.31      1.94 o 
  -4  23   5       88.98       88.98      7.92 o 
  -3  23   5      857.71      798.15     44.97 o 
  -2  23   5        1.68       -1.11      1.31 o 
  -1  23   5       23.38       21.14      2.20 o 
   0  23   5      137.07      133.82     10.10 o 
   1  23   5        8.56        9.51      1.84 o 
   2  23   5      386.44      351.70     21.09 o 
   3  23   5      179.56      176.86     11.74 o 
   4  23   5       23.05       31.00      2.85 o 
   5  23   5       62.98       71.30      5.64 o 
   6  23   5        5.92        5.91      2.45 o 
   7  23   5       15.13       17.84      3.19 o 
  -7  24   5        3.44        2.72      2.81 o 
  -6  24   5        5.52        3.69      2.46 o 
  -5  24   5        8.48       10.89      2.46 o 
  -4  24   5      126.71      126.00      7.45 o 
  -3  24   5       10.43        9.35      2.11 o 
  -2  24   5        1.20       -0.67      1.64 o 
  -1  24   5        8.52        8.84      1.91 o 
   0  24   5      245.17      243.76     19.66 o 
   1  24   5      168.79      172.01      5.48 o 
   2  24   5        4.81        7.12      1.90 o 
   3  24   5       22.85       21.88      2.26 o 
   4  24   5        1.61        3.14      2.13 o 
   5  24   5        8.20        8.11      2.44 o 
   6  24   5        1.12       -0.79      2.02 o 
   7  24   5        0.16       -0.42      3.34 o 
  -6  25   5       63.64       60.37      6.09 o 
  -5  25   5        0.03       -0.50      1.95 o 
  -4  25   5       15.53       18.54      2.53 o 
  -3  25   5       66.43       56.73      3.38 o 
  -2  25   5      112.95      110.83      9.22 o 
  -1  25   5       59.93       59.23      3.27 o 
   0  25   5      444.03      446.55     21.46 o 
   1  25   5        7.27        6.67      2.32 o 
   2  25   5        6.27        5.94      1.92 o 
   3  25   5       32.29       33.40      2.85 o 
   4  25   5      165.01      164.82     13.30 o 
   5  25   5       75.27       76.88      8.08 o 
   6  25   5        2.54        5.37      2.76 o 
  -6  26   5       21.19       23.96      3.71 o 
  -5  26   5       98.50       82.92      8.08 o 
  -4  26   5       34.72       36.65      4.63 o 
  -3  26   5      104.67       90.47      4.12 o 
  -2  26   5       23.77       22.03      3.06 o 
  -1  26   5        6.55        6.33      1.95 o 
   0  26   5       19.78       23.36      2.96 o 
   1  26   5        0.06       -1.34      1.88 o 
   2  26   5       38.04       48.79      3.16 o 
   3  26   5       78.77       69.19      5.10 o 
   4  26   5        1.47        1.91      2.00 o 
   5  26   5       21.99       25.93      3.07 o 
   6  26   5       38.56       49.28      4.42 o 
  -6  27   5        7.55        9.74      3.15 o 
  -5  27   5        2.62        4.69      2.72 o 
  -4  27   5       24.02       30.42      3.29 o 
  -3  27   5       27.07       38.11      3.51 o 
  -2  27   5      145.24      138.36     14.72 o 
  -1  27   5      352.93      322.84     26.91 o 
   0  27   5       79.40       84.85      4.45 o 
   1  27   5       67.54       67.10      4.08 o 
   2  27   5       35.32       40.41      3.55 o 
   3  27   5       63.35       60.67      4.65 o 
   4  27   5       17.01       16.76      2.69 o 
   5  27   5        0.43        0.06      2.10 o 
   6  27   5       38.56       47.83      4.06 o 
  -5  28   5       36.18       39.78      5.15 o 
  -4  28   5       53.91       51.62      4.04 o 
  -3  28   5        1.28        0.98      2.24 o 
  -2  28   5       23.32       26.76      3.17 o 
  -1  28   5       54.96       48.96      5.96 o 
   0  28   5       15.22       17.58      2.92 o 
   1  28   5        4.91        4.85      2.31 o 
   2  28   5       73.57       78.47      5.51 o 
   3  28   5       13.97       11.73      2.78 o 
   4  28   5       12.80       12.48      3.54 o 
   5  28   5        0.95        1.99      2.34 o 
  -5  29   5       20.37       21.78      3.65 o 
  -4  29   5        5.86        7.53      2.48 o 
  -3  29   5        9.47       11.27      2.85 o 
  -2  29   5       14.89       15.69      2.83 o 
  -1  29   5       45.08       43.49      5.51 o 
   0  29   5       13.06       19.95      2.90 o 
   1  29   5       20.29       22.86      3.18 o 
   2  29   5        7.47        3.21      2.91 o 
   3  29   5       27.16       29.89      4.40 o 
   4  29   5        8.49       10.89      2.99 o 
   5  29   5       24.24       20.25      3.31 o 
  -5  30   5       14.87       18.87      3.54 o 
  -4  30   5       17.15       15.72      2.97 o 
  -3  30   5       79.43       79.75      7.48 o 
  -2  30   5       51.10       60.69      4.92 o 
  -1  30   5       41.87       48.70      4.71 o 
   0  30   5       31.43       33.62      4.20 o 
   1  30   5      122.44      117.80      7.84 o 
   2  30   5        1.58        1.88      2.84 o 
   3  30   5        3.27        4.02      3.28 o 
   4  30   5       61.33       66.94      5.66 o 
  -4  31   5        9.18        5.76      3.34 o 
  -3  31   5       18.82       15.53      3.23 o 
  -2  31   5       23.76       30.88      4.65 o 
  -1  31   5       10.22       14.48      3.52 o 
   0  31   5        5.61       11.41      3.45 o 
   1  31   5       15.72       12.47      3.86 o 
   2  31   5        0.85       -0.58      3.06 o 
   3  31   5       22.00       28.02      4.52 o 
   4  31   5        7.01        6.98      3.02 o 
  -4  32   5        4.73        3.66      3.75 o 
  -3  32   5        5.41        2.58      2.72 o 
  -2  32   5       27.63       31.14      3.75 o 
  -1  32   5       15.46       22.83      4.43 o 
   0  32   5        4.45        5.02      3.01 o 
   1  32   5       97.58      109.72     11.35 o 
   2  32   5       24.82       33.32      5.50 o 
   3  32   5        2.70        3.78      3.36 o 
  -3  33   5       21.09       20.28      3.52 o 
  -2  33   5       10.40        9.56      2.99 o 
  -1  33   5        4.24        4.47      3.18 o 
   0  33   5        0.26       -2.40      3.51 o 
   1  33   5        3.16        5.49      5.51 o 
   2  33   5       10.53       11.99      3.93 o 
   3  33   5        1.50        1.22      4.28 o 
  -2  34   5       43.04       46.65      5.31 o 
  -1  34   5        0.04        0.94      3.37 o 
   0  34   5       16.13       19.99      5.35 o 
   1  34   5       19.32       20.04      7.26 o 
   2  34   5       53.16       62.00      7.36 o 
  -9   0   6       13.36       17.64      7.09 o 
  -8   0   6      252.67      269.69     19.87 o 
  -7   0   6       38.92       23.97      4.06 o 
  -6   0   6       88.23       62.23      5.13 o 
  -5   0   6      406.07      462.71     63.90 o 
  -4   0   6       47.63       34.93      2.18 o 
  -3   0   6       90.53       89.59      7.25 o 
  -2   0   6      283.46      378.55     41.61 o 
  -1   0   6      345.83      509.10     49.36 o 
   0   0   6       73.26       67.61      2.55 o 
   1   0   6        0.19        2.77      0.87 o 
   2   0   6     2715.53     3061.43    163.58 o 
   3   0   6     2067.35     2239.65    132.68 o 
   4   0   6        0.03       -0.02      1.31 o 
   5   0   6      150.17      170.19     14.17 o 
   6   0   6        0.85        1.75      2.47 o 
   7   0   6       36.40       22.26      4.33 o 
   8   0   6      151.04      155.14      8.60 o 
   9   0   6        9.64       17.56      5.07 o 
  -9   1   6        2.57        5.15      2.73 o 
  -8   1   6       28.90       30.54      3.41 o 
  -7   1   6        0.41        1.44      2.04 o 
  -6   1   6      186.42      180.59     14.22 o 
  -5   1   6       25.89       34.64      2.76 o 
  -4   1   6      214.37      219.73     18.90 o 
  -3   1   6     1778.36     1990.74    116.13 o 
  -2   1   6     3120.43     3857.41    236.71 o 
  -1   1   6      736.64      935.70     57.60 o 
   0   1   6      862.45     1091.91     23.97 o 
   1   1   6     1654.43     1938.19     25.89 o 
   2   1   6     1601.93     1852.51     72.17 o 
   3   1   6      988.98     1103.82     48.89 o 
   4   1   6      185.93      196.84     11.87 o 
   5   1   6        0.09       -0.17      1.16 o 
   6   1   6       52.72       46.51      3.28 o 
   7   1   6       73.12       68.51      4.19 o 
   8   1   6        4.79        5.50      2.70 o 
   9   1   6        0.65        2.13      2.82 o 
  -9   2   6        1.81        6.04      3.20 o 
  -8   2   6       12.91       10.15      2.68 o 
  -7   2   6      108.23      111.28      5.45 o 
  -6   2   6       58.05       61.54      4.30 o 
  -5   2   6      201.87      182.19     11.04 o 
  -4   2   6     1288.48     1399.04     96.46 o 
  -3   2   6      407.80      431.69     27.06 o 
  -2   2   6      597.91      758.53     47.27 o 
  -1   2   6     3693.76     4240.35    235.34 o 
   0   2   6      530.91      580.66     15.32 o 
   1   2   6     1974.00     2042.73     31.55 o 
   2   2   6      438.34      466.04     17.26 o 
   3   2   6       88.98      109.89      4.55 o 
   4   2   6       51.37       54.34      3.89 o 
   5   2   6      100.61       92.91      4.27 o 
   6   2   6        0.02       -0.43      1.45 o 
   7   2   6        7.38        6.91      2.33 o 
   8   2   6        0.39        1.06      2.26 o 
   9   2   6        0.09        0.45      2.64 o 
  -9   3   6        0.09        3.07      2.98 o 
  -8   3   6        1.12       -0.16      2.34 o 
  -7   3   6       53.68       65.86      3.94 o 
  -6   3   6      135.14      134.04      8.08 o 
  -5   3   6      394.09      370.37     16.17 o 
  -4   3   6       53.74       58.18      4.58 o 
  -3   3   6       72.73       64.54      5.00 o 
  -2   3   6       96.96       79.02      5.19 o 
  -1   3   6     1733.54     2307.12    131.82 o 
   0   3   6      486.85      611.91     16.24 o 
   1   3   6      799.08      988.83     22.50 o 
   2   3   6       72.68       99.99      4.27 o 
   3   3   6      460.17      466.90     21.37 o 
   4   3   6      560.58      566.74     30.78 o 
   5   3   6     1006.67      990.57     46.73 o 
   6   3   6       64.45       68.56      4.09 o 
   7   3   6        5.07       11.36      2.50 o 
   8   3   6        2.51        2.11      2.35 o 
   9   3   6        7.04       13.83      3.27 o 
  -9   4   6        3.34        2.37      3.02 o 
  -8   4   6       19.85       17.95      2.91 o 
  -7   4   6       61.64       64.63      4.12 o 
  -6   4   6      325.32      330.64     17.17 o 
  -5   4   6        0.05        1.65      1.17 o 
  -4   4   6      161.25      165.95     10.86 o 
  -3   4   6      456.76      579.47     43.30 o 
  -2   4   6      333.77      351.65     23.58 o 
  -1   4   6     1265.47     1470.77     86.49 o 
   0   4   6      327.59      356.00     13.17 o 
   1   4   6      339.68      384.07     12.07 o 
   2   4   6      510.35      569.66     21.56 o 
   3   4   6      854.46      972.16     38.11 o 
   4   4   6      176.73      178.85     11.15 o 
   5   4   6      162.14      179.57     12.25 o 
   6   4   6      238.03      221.86      9.29 o 
   7   4   6        8.13       10.45      2.59 o 
   8   4   6        8.45        5.64      2.55 o 
   9   4   6       19.71       22.35      3.73 o 
  -9   5   6       52.23       68.30      6.74 o 
  -8   5   6       12.45       17.27      2.83 o 
  -7   5   6        0.37        2.33      1.76 o 
  -6   5   6      133.17      128.90      9.62 o 
  -5   5   6      738.63      718.10     32.33 o 
  -4   5   6        3.23        4.78      1.08 o 
  -3   5   6      985.96     1044.54     69.51 o 
  -2   5   6      304.32      302.34     19.22 o 
  -1   5   6     2155.88     2665.20    144.07 o 
   0   5   6     7437.04     8324.01    336.64 o 
   1   5   6     3809.12     4169.28    144.21 o 
   2   5   6      410.25      433.81     15.66 o 
   3   5   6      443.79      404.65     16.99 o 
   4   5   6       91.67       84.88      5.05 o 
   5   5   6      144.68      138.09      5.71 o 
   6   5   6       61.59       66.22      3.42 o 
   7   5   6        7.09        3.80      1.93 o 
   8   5   6        9.27       14.05      2.96 o 
   9   5   6        9.56       12.54      3.31 o 
  -9   6   6        2.07        6.47      3.83 o 
  -8   6   6        3.93        5.23      2.70 o 
  -7   6   6       43.61       41.44      3.67 o 
  -6   6   6      114.63      114.09      6.61 o 
  -5   6   6        7.50        5.38      1.34 o 
  -4   6   6       10.39       12.29      1.37 o 
  -3   6   6       33.76       51.61      3.27 o 
  -2   6   6        1.17        3.29      0.73 o 
  -1   6   6     2838.12     3262.12    164.58 o 
   0   6   6      182.46      190.13      9.00 o 
   1   6   6     2177.01     2425.80    103.03 o 
   2   6   6       11.45        5.92      0.75 o 
   3   6   6       21.55       32.61      1.71 o 
   4   6   6        3.94        4.56      1.14 o 
   5   6   6       18.96       23.30      2.20 o 
   6   6   6       66.62       66.22      3.86 o 
   7   6   6       56.75       52.64      3.36 o 
   8   6   6        2.42        3.06      2.43 o 
   9   6   6        1.00        3.28      2.90 o 
  -9   7   6       10.52       20.11      4.76 o 
  -8   7   6        1.72        1.77      2.12 o 
  -7   7   6       11.16       14.01      2.25 o 
  -6   7   6       10.97        9.89      1.65 o 
  -5   7   6       21.63       20.30      1.72 o 
  -4   7   6       48.72       42.06      2.71 o 
  -3   7   6      417.11      397.60     25.23 o 
  -2   7   6      105.75      132.57      8.29 o 
  -1   7   6      362.82      451.47     23.34 o 
   0   7   6      113.35      169.02      8.98 o 
   1   7   6     4674.06     4978.61    225.10 o 
   2   7   6      282.18      260.95      8.78 o 
   3   7   6       33.80       47.23      2.60 o 
   4   7   6      233.23      210.51     10.26 o 
   5   7   6        0.73       -0.27      1.28 o 
   6   7   6        9.27       11.63      2.08 o 
   7   7   6       99.82      111.24      6.96 o 
   8   7   6       11.09        9.34      3.03 o 
   9   7   6        0.00        1.26      2.78 o 
  -9   8   6        6.53        5.87      3.88 o 
  -8   8   6        3.52        2.49      2.25 o 
  -7   8   6      145.92      147.28     10.60 o 
  -6   8   6        8.89        9.06      1.65 o 
  -5   8   6        0.10       -0.76      1.03 o 
  -4   8   6       58.65       56.43      3.43 o 
  -3   8   6       18.46       34.09      3.40 o 
  -2   8   6     1015.71     1115.28     58.41 o 
  -1   8   6     2647.99     2926.62    142.12 o 
   0   8   6       69.16       53.51      2.93 o 
   1   8   6      841.54      875.33     46.07 o 
   2   8   6      447.84      488.24     22.03 o 
   3   8   6       14.51       19.91      1.54 o 
   4   8   6       73.46       63.98      2.79 o 
   5   8   6        0.07       -1.28      1.28 o 
   6   8   6       11.71       14.04      2.20 o 
   7   8   6       93.76       91.35      4.55 o 
   8   8   6        2.84        1.22      2.18 o 
   9   8   6        5.91        0.41      2.74 o 
  -9   9   6        2.34        3.29      3.81 o 
  -8   9   6       15.39       19.23      3.04 o 
  -7   9   6       10.84        7.83      2.07 o 
  -6   9   6       77.03       78.78      3.54 o 
  -5   9   6        7.80        6.11      1.40 o 
  -4   9   6       37.31       48.93      3.14 o 
  -3   9   6     2214.26     2308.34    135.87 o 
  -2   9   6      396.06      388.03     27.00 o 
  -1   9   6     1319.11     1438.70     75.88 o 
   0   9   6     1531.05     1725.20    108.14 o 
   1   9   6     2037.69     2064.22    114.00 o 
   2   9   6      216.09      221.02     10.45 o 
   3   9   6     1455.30     1491.73     63.64 o 
   4   9   6       29.25       34.29      2.00 o 
   5   9   6        7.12        6.67      1.45 o 
   6   9   6       61.59       67.87      4.30 o 
   7   9   6       28.69       24.45      2.74 o 
   8   9   6        2.31        4.55      2.15 o 
   9   9   6        2.07        0.94      3.18 o 
  -9  10   6        4.37        4.77      3.88 o 
  -8  10   6       35.52       39.84      3.69 o 
  -7  10   6       16.42       20.22      2.43 o 
  -6  10   6       84.55       77.67      4.60 o 
  -5  10   6       12.73       13.86      1.69 o 
  -4  10   6       13.73       13.27      1.49 o 
  -3  10   6       26.16       24.87      2.49 o 
  -2  10   6       89.79      116.94      6.22 o 
  -1  10   6      672.00      669.38     39.37 o 
   0  10   6      390.43      371.71     24.54 o 
   1  10   6       55.53       42.26      2.77 o 
   2  10   6        3.29        9.73      1.02 o 
   3  10   6      617.78      624.21     27.54 o 
   4  10   6       22.36       22.87      1.79 o 
   5  10   6        8.51        7.84      1.56 o 
   6  10   6        1.04        2.02      1.74 o 
   7  10   6        4.02        5.57      2.00 o 
   8  10   6       12.62       15.41      2.69 o 
   9  10   6        1.37       -0.29      3.82 o 
  -9  11   6        7.88       10.62      3.45 o 
  -8  11   6        5.71        4.06      2.40 o 
  -7  11   6        1.19        0.89      1.67 o 
  -6  11   6        9.76        8.22      1.68 o 
  -5  11   6       29.75       35.60      2.25 o 
  -4  11   6       19.95       24.87      2.04 o 
  -3  11   6       50.46       52.15      3.16 o 
  -2  11   6       17.23       19.19      1.80 o 
  -1  11   6      102.23      151.56      9.88 o 
   0  11   6       69.34       73.89      5.06 o 
   1  11   6        2.15       12.30      0.98 o 
   2  11   6      286.51      288.36     13.29 o 
   3  11   6        5.59        7.24      1.33 o 
   4  11   6       87.09       82.19      4.02 o 
   5  11   6       53.80       47.05      2.55 o 
   6  11   6        2.16        3.44      1.81 o 
   7  11   6       10.15       10.47      2.24 o 
   8  11   6        0.15        0.25      2.05 o 
  -9  12   6       14.51       21.08      4.13 o 
  -8  12   6        0.67        1.97      2.58 o 
  -7  12   6        0.12        2.62      1.85 o 
  -6  12   6       20.67       15.74      1.91 o 
  -5  12   6      443.59      410.47     20.48 o 
  -4  12   6      541.45      494.11     29.40 o 
  -3  12   6       61.20       70.45      3.44 o 
  -2  12   6     1468.66     1568.16     97.21 o 
  -1  12   6     2789.57     2879.07    184.05 o 
   0  12   6       30.47       26.09      1.86 o 
   1  12   6     2200.74     2247.14    130.39 o 
   2  12   6     1401.33     1461.52     73.35 o 
   3  12   6      260.71      270.46     15.70 o 
   4  12   6      181.59      170.89      8.60 o 
   5  12   6      574.19      539.03     22.17 o 
   6  12   6       77.68       74.20      4.41 o 
   7  12   6        1.56       -0.54      1.74 o 
   8  12   6        0.09       -0.38      2.02 o 
  -9  13   6        0.34        2.01      3.73 o 
  -8  13   6       20.58       19.89      3.77 o 
  -7  13   6       27.03       26.80      2.80 o 
  -6  13   6        7.40        7.34      1.93 o 
  -5  13   6        9.32        9.86      1.64 o 
  -4  13   6      193.63      185.13     11.08 o 
  -3  13   6       30.61       32.82      1.92 o 
  -2  13   6      107.66      108.98      5.45 o 
  -1  13   6       12.63       15.15      1.42 o 
   0  13   6        4.49        2.71      0.75 o 
   1  13   6       76.90       69.19      3.78 o 
   2  13   6      786.01      767.46     33.20 o 
   3  13   6      102.15      114.44      6.83 o 
   4  13   6      145.79      139.24      8.28 o 
   5  13   6        4.78        6.94      1.65 o 
   6  13   6        0.42       -1.19      1.49 o 
   7  13   6       48.92       43.27      3.30 o 
   8  13   6        4.31        5.45      2.56 o 
  -8  14   6        3.03        4.36      2.38 o 
  -7  14   6      125.82      124.80      9.78 o 
  -6  14   6        3.57        3.78      1.77 o 
  -5  14   6       13.04       17.28      1.90 o 
  -4  14   6      118.21      111.41      6.23 o 
  -3  14   6       63.79       63.26      3.86 o 
  -2  14   6       95.09       87.40      4.51 o 
  -1  14   6      702.12      659.28     39.23 o 
   0  14   6      126.80      119.53      5.29 o 
   1  14   6        1.14        4.08      1.02 o 
   2  14   6      512.24      503.75     23.98 o 
   3  14   6      127.28      116.88      5.96 o 
   4  14   6      106.25      102.97      5.20 o 
   5  14   6       25.00       28.90      2.34 o 
   6  14   6        6.54        5.45      1.68 o 
   7  14   6        5.13        7.91      2.23 o 
   8  14   6        4.64        3.94      2.67 o 
  -8  15   6        7.82       12.48      2.88 o 
  -7  15   6        2.95        2.39      1.93 o 
  -6  15   6        0.31       -0.99      1.56 o 
  -5  15   6        2.66        4.68      1.46 o 
  -4  15   6      336.08      301.13     15.69 o 
  -3  15   6      208.69      177.69      9.25 o 
  -2  15   6      155.39      140.05      5.84 o 
  -1  15   6      727.51      680.05     28.62 o 
   0  15   6     1924.84     1839.44    102.81 o 
   1  15   6     1471.73     1354.53     67.32 o 
   2  15   6        1.89        2.78      1.20 o 
   3  15   6      256.98      231.64     13.80 o 
   4  15   6      197.40      170.56      9.17 o 
   5  15   6        1.72        0.59      1.33 o 
   6  15   6        3.96        6.59      1.72 o 
   7  15   6       24.02       25.52      2.87 o 
   8  15   6        0.21       -2.11      2.41 o 
  -8  16   6       17.72       25.90      4.03 o 
  -7  16   6       46.81       50.43      3.50 o 
  -6  16   6       21.76       22.09      2.52 o 
  -5  16   6      121.77      131.82      5.33 o 
  -4  16   6      137.53      137.77     10.96 o 
  -3  16   6        0.08       -1.16      1.16 o 
  -2  16   6       53.63       44.20      2.42 o 
  -1  16   6      793.59      820.80     48.54 o 
   0  16   6      148.22      150.12      7.92 o 
   1  16   6      361.74      362.37     17.84 o 
   2  16   6      171.37      163.59      8.73 o 
   3  16   6      277.81      268.07     10.72 o 
   4  16   6      179.17      172.41      8.16 o 
   5  16   6      248.26      242.21     10.13 o 
   6  16   6       18.61       19.29      2.25 o 
   7  16   6       11.33       17.91      3.18 o 
   8  16   6       21.05       26.27      3.81 o 
  -8  17   6        7.80        9.90      2.92 o 
  -7  17   6        0.22        1.87      1.92 o 
  -6  17   6        6.50        4.00      1.82 o 
  -5  17   6      222.06      191.30     11.03 o 
  -4  17   6       64.43       56.59      2.87 o 
  -3  17   6      131.51      128.60      8.24 o 
  -2  17   6      701.75      704.28     48.72 o 
  -1  17   6      195.90      191.86     11.01 o 
   0  17   6      357.09      342.60     18.04 o 
   1  17   6     1347.63     1330.53     62.85 o 
   2  17   6       24.55       25.89      1.95 o 
   3  17   6        7.21        4.43      1.47 o 
   4  17   6      214.44      201.46      8.21 o 
   5  17   6       19.97       14.95      2.06 o 
   6  17   6        5.70        2.80      1.69 o 
   7  17   6       16.89       13.96      3.09 o 
   8  17   6        2.97        5.09      3.03 o 
  -8  18   6       17.63       16.82      3.36 o 
  -7  18   6        0.17       -1.47      2.43 o 
  -6  18   6        3.38        3.56      1.87 o 
  -5  18   6       33.82       27.10      2.63 o 
  -4  18   6       10.08        8.80      1.76 o 
  -3  18   6       89.41       75.18      4.84 o 
  -2  18   6      132.49      107.69      7.98 o 
  -1  18   6      101.28       79.46      5.54 o 
   0  18   6        1.21        0.05      1.27 o 
   1  18   6        0.32        0.10      1.16 o 
   2  18   6      229.49      201.66      7.14 o 
   3  18   6      181.73      157.29      6.14 o 
   4  18   6       65.43       58.67      5.17 o 
   5  18   6       12.89       10.67      1.95 o 
   6  18   6       16.15       19.91      2.36 o 
   7  18   6        0.60        0.87      2.45 o 
   8  18   6        0.37       -2.45      2.93 o 
  -8  19   6        7.35        9.87      3.15 o 
  -7  19   6        3.18        3.48      2.51 o 
  -6  19   6      121.41      125.12      7.66 o 
  -5  19   6       23.33       21.04      2.56 o 
  -4  19   6        0.43        2.44      1.76 o 
  -3  19   6      487.48      511.81     27.40 o 
  -2  19   6        9.94        8.54      1.65 o 
  -1  19   6        3.99        4.37      1.36 o 
   0  19   6      199.94      182.63      7.29 o 
   1  19   6      346.17      346.25     20.53 o 
   2  19   6      167.17      172.13      7.84 o 
   3  19   6      801.25      812.78     45.10 o 
   4  19   6       84.21       86.58      5.02 o 
   5  19   6       21.40       24.74      2.38 o 
   6  19   6       56.72       58.41      6.57 o 
   7  19   6       41.50       51.30      4.37 o 
  -7  20   6       12.93       12.07      3.00 o 
  -6  20   6        5.17        7.34      2.46 o 
  -5  20   6       10.50       10.65      2.22 o 
  -4  20   6      126.35      119.51      9.26 o 
  -3  20   6        2.73        6.92      1.67 o 
  -2  20   6      488.60      477.82     26.63 o 
  -1  20   6      219.03      185.47     12.62 o 
   0  20   6       21.92       20.68      2.06 o 
   1  20   6      175.57      183.04     11.23 o 
   2  20   6       28.78       32.49      2.25 o 
   3  20   6       38.70       49.69      3.13 o 
   4  20   6        1.75        2.39      1.55 o 
   5  20   6        2.92        1.25      1.65 o 
   6  20   6        1.42        0.04      1.85 o 
   7  20   6        9.62       14.82      3.27 o 
  -7  21   6        9.16        9.07      2.87 o 
  -6  21   6       87.68       89.31      7.44 o 
  -5  21   6        3.31        7.01      2.34 o 
  -4  21   6        4.78        5.53      1.95 o 
  -3  21   6      555.77      557.31     36.28 o 
  -2  21   6        4.04        3.11      1.55 o 
  -1  21   6       98.48       78.79      5.20 o 
   0  21   6      276.06      266.32     18.67 o 
   1  21   6      243.49      209.39      8.73 o 
   2  21   6       15.21       18.11      1.98 o 
   3  21   6      558.47      532.39     25.64 o 
   4  21   6        1.56        3.03      1.64 o 
   5  21   6        1.10        0.50      1.60 o 
   6  21   6       48.42       45.07      3.57 o 
   7  21   6       11.17        8.00      3.14 o 
  -7  22   6       10.99       10.06      3.06 o 
  -6  22   6        2.52        2.94      2.08 o 
  -5  22   6       10.95        8.94      2.29 o 
  -4  22   6       40.03       37.95      3.06 o 
  -3  22   6        9.52        8.20      2.34 o 
  -2  22   6        0.24       -0.85      1.32 o 
  -1  22   6      108.47      107.60      7.86 o 
   0  22   6       80.95       79.63      4.65 o 
   1  22   6       85.83       83.74      5.91 o 
   2  22   6       59.32       56.94      5.43 o 
   3  22   6       32.90       43.70      3.22 o 
   4  22   6       65.82       60.20      4.20 o 
   5  22   6       86.91       91.85      5.23 o 
   6  22   6        5.63        5.68      2.39 o 
   7  22   6       11.20       13.68      3.03 o 
  -7  23   6       31.58       30.13      3.99 o 
  -6  23   6        3.01        6.06      2.57 o 
  -5  23   6       19.96       20.03      2.89 o 
  -4  23   6       49.07       50.21      3.81 o 
  -3  23   6        8.91       15.50      2.33 o 
  -2  23   6        0.08       -1.38      1.45 o 
  -1  23   6       70.51       71.16      6.27 o 
   0  23   6       41.70       51.05      3.55 o 
   1  23   6       55.35       50.59      3.53 o 
   2  23   6       21.53       18.92      2.30 o 
   3  23   6       51.06       45.49      2.77 o 
   4  23   6       26.52       34.57      3.21 o 
   5  23   6        1.92        1.23      2.12 o 
   6  23   6        1.93        1.63      2.27 o 
  -6  24   6       25.81       24.19      3.57 o 
  -5  24   6      167.45      168.28     10.91 o 
  -4  24   6       16.93       26.42      2.88 o 
  -3  24   6       36.76       35.97      3.24 o 
  -2  24   6      208.61      178.91     15.92 o 
  -1  24   6      219.20      221.93     15.54 o 
   0  24   6        7.31        7.53      2.30 o 
   1  24   6      118.02      118.08      4.87 o 
   2  24   6      139.63      141.88      8.20 o 
   3  24   6       47.80       42.12      3.88 o 
   4  24   6        8.19        8.76      2.40 o 
   5  24   6      148.44      145.91     15.16 o 
   6  24   6        0.01        1.24      2.24 o 
  -6  25   6        7.11        3.89      2.63 o 
  -5  25   6        2.55        7.08      2.44 o 
  -4  25   6       14.24       15.95      2.60 o 
  -3  25   6        6.00        5.31      2.01 o 
  -2  25   6       14.21       14.70      2.65 o 
  -1  25   6      153.50      135.34     10.23 o 
   0  25   6       16.36       16.91      2.72 o 
   1  25   6       80.51       85.69      4.38 o 
   2  25   6        0.33       -1.73      1.73 o 
   3  25   6       16.70       16.34      2.45 o 
   4  25   6       24.63       25.91      3.32 o 
   5  25   6        1.34        3.73      2.31 o 
   6  25   6       10.87       11.79      2.91 o 
  -6  26   6        5.88        6.22      2.93 o 
  -5  26   6       27.20       31.93      3.36 o 
  -4  26   6        3.47        4.38      2.29 o 
  -3  26   6       75.07       69.62      5.97 o 
  -2  26   6        9.44       11.46      2.52 o 
  -1  26   6       72.42       73.76      4.52 o 
   0  26   6        8.46        8.39      2.52 o 
   1  26   6       53.47       45.54      3.64 o 
   2  26   6        0.03       -0.83      1.82 o 
   3  26   6       11.00       18.17      3.01 o 
   4  26   6       55.45       48.49      4.95 o 
   5  26   6       23.38       23.76      3.48 o 
   6  26   6        5.15        9.00      3.18 o 
  -6  27   6       21.94       26.24      5.35 o 
  -5  27   6       19.12       16.12      3.02 o 
  -4  27   6        4.01        6.84      2.35 o 
  -3  27   6       68.25       77.23      5.66 o 
  -2  27   6        0.43        2.85      2.23 o 
  -1  27   6       50.13       43.67      3.15 o 
   0  27   6       76.30       68.89      4.20 o 
   1  27   6       42.04       37.33      3.42 o 
   2  27   6       49.84       47.79      3.84 o 
   3  27   6       27.31       40.98      6.28 o 
   4  27   6       12.01        9.44      2.77 o 
   5  27   6       33.46       35.77      3.77 o 
  -5  28   6        4.97        7.26      3.06 o 
  -4  28   6       22.76       25.15      3.20 o 
  -3  28   6       29.01       25.38      4.49 o 
  -2  28   6       65.90       66.82      5.43 o 
  -1  28   6      139.15      160.98      7.00 o 
   0  28   6        0.74        0.07      2.07 o 
   1  28   6      150.29      148.32      8.39 o 
   2  28   6      117.48      124.45      5.81 o 
   3  28   6       58.81       66.04      5.38 o 
   4  28   6        6.79        7.15      2.89 o 
   5  28   6        1.63        0.32      2.44 o 
  -5  29   6       39.77       40.32      5.81 o 
  -4  29   6       17.34       15.91      2.99 o 
  -3  29   6        2.22       -0.35      2.37 o 
  -2  29   6        0.51        2.09      2.29 o 
  -1  29   6       31.66       34.13      4.24 o 
   0  29   6        4.46        3.21      2.36 o 
   1  29   6       11.05       12.44      2.88 o 
   2  29   6        4.53        5.64      2.45 o 
   3  29   6        1.61        2.30      3.18 o 
   4  29   6        2.83        0.15      3.06 o 
  -4  30   6        1.39        3.60      2.77 o 
  -3  30   6        6.24        6.47      2.79 o 
  -2  30   6        0.03        0.12      2.35 o 
  -1  30   6        2.15        0.89      2.84 o 
   0  30   6       17.70       15.27      2.97 o 
   1  30   6       20.17       23.46      3.39 o 
   2  30   6        6.42        8.36      3.28 o 
   3  30   6        7.17        6.93      3.52 o 
   4  30   6       39.77       44.85      5.32 o 
  -4  31   6       55.24       63.31      6.56 o 
  -3  31   6      107.58      108.32     10.05 o 
  -2  31   6       18.30       17.01      3.23 o 
  -1  31   6       13.59       16.54      3.83 o 
   0  31   6      101.63      111.58      6.46 o 
   1  31   6       64.77       78.13      6.16 o 
   2  31   6       21.62       26.32      4.41 o 
   3  31   6       53.08       50.12      5.35 o 
  -3  32   6        2.69        1.40      2.81 o 
  -2  32   6       39.62       44.40      5.15 o 
  -1  32   6        4.38        2.70      3.14 o 
   0  32   6        0.59        3.47      3.58 o 
   1  32   6        0.62        2.99      3.19 o 
   2  32   6        3.49        4.35      3.57 o 
   3  32   6        0.93        6.08      3.58 o 
  -2  33   6        4.72        8.21      3.84 o 
  -1  33   6        0.07        0.27      3.37 o 
   0  33   6       13.36       21.73      4.25 o 
   1  33   6       41.85       45.73      6.73 o 
   2  33   6       24.69       26.01      4.67 o 
  -1  34   6       42.60       44.26      8.75 o 
   0  34   6        1.72       -0.23      4.48 o 
  -9   1   7       18.41       17.39      3.74 o 
  -8   1   7        2.24        4.62      2.46 o 
  -7   1   7       36.55       44.72      3.67 o 
  -6   1   7       72.87       62.19      3.62 o 
  -5   1   7     2185.37     2313.98    173.54 o 
  -4   1   7      180.12      181.63     16.54 o 
  -3   1   7       18.99       18.61      1.47 o 
  -2   1   7       18.00       22.36      1.56 o 
  -1   1   7     1174.09     1320.36     72.67 o 
   0   1   7       42.90       48.50      1.44 o 
   1   1   7     1840.79     1775.03     23.41 o 
   2   1   7       18.09       19.42      1.07 o 
   3   1   7      382.36      361.51     14.91 o 
   4   1   7      294.52      287.57     16.47 o 
   5   1   7      167.59      155.63      8.15 o 
   6   1   7        0.17        0.98      1.76 o 
   7   1   7      240.40      242.60      7.02 o 
   8   1   7       33.04       34.12      3.87 o 
   9   1   7        2.89       -1.88      2.70 o 
  -9   2   7        1.14        0.99      2.59 o 
  -8   2   7       29.29       30.71      3.50 o 
  -7   2   7      435.18      412.10     10.92 o 
  -6   2   7       13.66       15.52      2.42 o 
  -5   2   7      746.69      778.88     59.08 o 
  -4   2   7       92.96      104.47     11.11 o 
  -3   2   7      251.17      252.95     18.29 o 
  -2   2   7      144.21      193.46     10.50 o 
  -1   2   7      214.52      177.10     10.80 o 
   0   2   7      377.95      445.80     10.27 o 
   1   2   7       10.04       17.52      1.05 o 
   2   2   7       37.05       46.11      1.55 o 
   3   2   7       46.58       50.70      2.37 o 
   4   2   7        1.43        0.71      1.12 o 
   5   2   7      883.47      883.97     50.58 o 
   6   2   7      112.42       99.34      4.42 o 
   7   2   7       31.11       35.76      3.56 o 
   8   2   7       40.24       41.56      4.08 o 
   9   2   7        0.08        0.66      2.81 o 
  -9   3   7       30.30       37.23      4.84 o 
  -8   3   7       47.35       52.02      4.02 o 
  -7   3   7        1.65        1.28      2.26 o 
  -6   3   7        0.68       -0.36      1.43 o 
  -5   3   7       66.99       62.42      5.84 o 
  -4   3   7       39.26       31.53      2.22 o 
  -3   3   7      201.14      203.65     15.14 o 
  -2   3   7       49.47       49.57      3.45 o 
  -1   3   7       46.66       35.40      1.87 o 
   0   3   7      179.80      204.40      7.20 o 
   1   3   7      833.14      851.69     17.60 o 
   2   3   7       13.09       16.37      1.00 o 
   3   3   7      194.88      211.17      9.60 o 
   4   3   7        8.80        7.04      1.38 o 
   5   3   7      373.99      362.97     19.78 o 
   6   3   7       28.28       28.90      2.62 o 
   7   3   7        0.56        0.24      2.18 o 
   8   3   7        8.12       13.42      3.12 o 
   9   3   7        0.86        2.12      2.79 o 
  -9   4   7        2.07        5.78      3.49 o 
  -8   4   7       20.26       29.59      3.51 o 
  -7   4   7      458.52      443.44     15.45 o 
  -6   4   7      145.21      142.62     12.04 o 
  -5   4   7       42.19       39.96      3.63 o 
  -4   4   7       41.09       40.88      2.06 o 
  -3   4   7     2101.43     2375.46    159.25 o 
  -2   4   7      213.34      224.27     13.08 o 
  -1   4   7     1857.65     2065.19    117.43 o 
   0   4   7       29.14       22.40      1.08 o 
   1   4   7      473.62      493.88     12.74 o 
   2   4   7       81.43       96.18      3.61 o 
   3   4   7      688.95      633.77     25.67 o 
   4   4   7      103.74       97.25      4.83 o 
   5   4   7      272.31      283.41     12.34 o 
   6   4   7       75.07       69.03      4.21 o 
   7   4   7       36.32       33.85      3.48 o 
   8   4   7       14.08       18.35      3.31 o 
   9   4   7       17.26       25.03      3.91 o 
  -9   5   7        3.97        5.11      3.43 o 
  -8   5   7        6.24        9.94      2.69 o 
  -7   5   7        0.91        3.29      2.25 o 
  -6   5   7        1.06       -0.14      1.52 o 
  -5   5   7        5.28        4.99      1.57 o 
  -4   5   7        1.49        1.83      1.04 o 
  -3   5   7      446.31      454.25     34.75 o 
  -2   5   7      160.48      150.74      9.95 o 
  -1   5   7      299.33      335.34     18.50 o 
   0   5   7      130.11      144.63      5.61 o 
   1   5   7       53.33       46.40      2.05 o 
   2   5   7      476.72      484.64     17.38 o 
   3   5   7      456.46      481.07     21.45 o 
   4   5   7      108.99      108.44      4.31 o 
   5   5   7       25.35       25.23      2.34 o 
   6   5   7        0.00        0.00      1.73 o 
   7   5   7        6.05        4.75      2.29 o 
   8   5   7       16.41       20.12      3.29 o 
   9   5   7        3.45        3.03      2.95 o 
  -9   6   7        2.22        7.30      5.34 o 
  -8   6   7        7.02        9.88      2.64 o 
  -7   6   7       61.30       75.84      3.93 o 
  -6   6   7       81.91       73.86      4.14 o 
  -5   6   7       30.08       25.31      1.93 o 
  -4   6   7      143.26      150.18      8.97 o 
  -3   6   7      406.82      368.23     25.66 o 
  -2   6   7      394.60      458.56     25.97 o 
  -1   6   7      100.54       78.63      4.90 o 
   0   6   7      357.55      369.08     16.43 o 
   1   6   7      438.24      475.67     18.69 o 
   2   6   7        7.83        5.69      0.96 o 
   3   6   7     1116.36     1094.27     32.66 o 
   4   6   7       27.72       22.71      1.79 o 
   5   6   7      110.37      116.15      6.62 o 
   6   6   7       96.74      104.41      6.09 o 
   7   6   7       19.49       16.12      2.55 o 
   8   6   7        6.05        7.66      2.82 o 
   9   6   7       20.09       29.63      4.78 o 
  -9   7   7       47.68       50.62      5.19 o 
  -8   7   7       14.65       10.83      3.67 o 
  -7   7   7       24.63       37.06      2.98 o 
  -6   7   7       21.84       23.43      2.42 o 
  -5   7   7      334.25      327.31     12.94 o 
  -4   7   7      266.21      233.67     14.16 o 
  -3   7   7       66.92       74.15      5.01 o 
  -2   7   7      215.29      222.42     12.73 o 
  -1   7   7      484.83      540.66     33.26 o 
   0   7   7       42.07       48.32      2.59 o 
   1   7   7      246.32      214.46      9.77 o 
   2   7   7       59.37       60.89      2.42 o 
   3   7   7        2.62        1.07      0.99 o 
   4   7   7       31.69       37.09      2.10 o 
   5   7   7       98.73       83.55      3.68 o 
   6   7   7      155.49      153.65      5.48 o 
   7   7   7        2.01        5.48      2.15 o 
   8   7   7        2.32       -0.40      2.29 o 
  -9   8   7       12.18       23.50      5.25 o 
  -8   8   7        2.59        3.06      2.77 o 
  -7   8   7       92.99      101.82      6.25 o 
  -6   8   7       28.51       37.73      2.75 o 
  -5   8   7       52.47       55.25      3.51 o 
  -4   8   7      205.48      192.43      8.63 o 
  -3   8   7     1725.61     1754.98    112.81 o 
  -2   8   7      340.03      337.98     19.04 o 
  -1   8   7      124.24      109.51      6.39 o 
   0   8   7      700.05      697.16     38.58 o 
   1   8   7      103.70      106.27      4.32 o 
   2   8   7      881.41      878.25     36.43 o 
   3   8   7      907.94      911.59     46.24 o 
   4   8   7      162.97      153.02     10.76 o 
   5   8   7       15.37       19.35      2.23 o 
   6   8   7       35.77       33.69      2.89 o 
   7   8   7       39.57       43.99      3.72 o 
   8   8   7        0.00        1.68      2.43 o 
  -9   9   7        5.42        8.01      4.32 o 
  -8   9   7        2.85        2.41      2.21 o 
  -7   9   7       10.21       12.33      2.30 o 
  -6   9   7       53.43       51.88      2.77 o 
  -5   9   7       46.21       44.57      2.43 o 
  -4   9   7        9.35       11.24      1.49 o 
  -3   9   7       24.97       31.17      3.41 o 
  -2   9   7       79.26       70.52      4.92 o 
  -1   9   7       32.93       27.52      2.08 o 
   0   9   7      379.25      382.53     22.96 o 
   1   9   7       14.56       10.62      0.95 o 
   2   9   7        7.89        6.93      1.06 o 
   3   9   7      353.65      330.29     13.81 o 
   4   9   7       90.23       90.70      6.22 o 
   5   9   7        6.37        7.32      1.87 o 
   6   9   7        9.39       12.67      2.31 o 
   7   9   7      135.89      145.09      6.76 o 
   8   9   7        3.10        3.45      2.85 o 
  -9  10   7        8.85       12.70      4.56 o 
  -8  10   7       12.81       13.98      2.96 o 
  -7  10   7       62.95       67.19      5.40 o 
  -6  10   7        1.05        0.31      1.39 o 
  -5  10   7       92.96       90.43      5.92 o 
  -4  10   7      303.55      274.98     15.20 o 
  -3  10   7       27.29       24.82      1.76 o 
  -2  10   7        1.46        0.08      0.97 o 
  -1  10   7      250.61      255.40     14.67 o 
   0  10   7      601.00      633.45     34.86 o 
   1  10   7       15.09       13.68      1.06 o 
   2  10   7       77.45       78.39      4.72 o 
   3  10   7      194.58      198.38     11.79 o 
   4  10   7      313.93      301.34     13.51 o 
   5  10   7        0.79        1.29      1.65 o 
   6  10   7       61.96       51.68      3.64 o 
   7  10   7        3.55        5.85      2.16 o 
   8  10   7        0.09       -1.21      2.02 o 
  -8  11   7        2.62        4.82      2.56 o 
  -7  11   7        0.48       -0.25      1.99 o 
  -6  11   7        0.40        1.40      1.41 o 
  -5  11   7     1093.64     1072.59     68.32 o 
  -4  11   7        0.58        0.39      1.20 o 
  -3  11   7       56.71       53.21      2.47 o 
  -2  11   7      916.11      968.59     66.81 o 
  -1  11   7      911.35      841.25     53.24 o 
   0  11   7      234.62      239.36     15.14 o 
   1  11   7      509.17      454.36     25.11 o 
   2  11   7      194.44      176.62      9.46 o 
   3  11   7        6.13        5.25      1.32 o 
   4  11   7      351.11      339.81     15.05 o 
   5  11   7      465.46      450.94     18.01 o 
   6  11   7        0.02        1.88      1.72 o 
   7  11   7        0.30       -0.28      1.78 o 
   8  11   7        2.77        3.05      2.19 o 
  -8  12   7        2.25        0.65      2.39 o 
  -7  12   7        4.33        5.77      2.30 o 
  -6  12   7        0.12       -0.17      1.34 o 
  -5  12   7       38.91       34.33      2.67 o 
  -4  12   7       67.49       70.15      4.31 o 
  -3  12   7       18.57       19.48      1.71 o 
  -2  12   7        0.40        0.65      1.01 o 
  -1  12   7      702.17      762.10     48.15 o 
   0  12   7      855.07      885.15     51.61 o 
   1  12   7       44.94       38.98      2.83 o 
   2  12   7      100.03      114.32      6.98 o 
   3  12   7      126.93      110.86      8.14 o 
   4  12   7       24.32       26.09      2.08 o 
   5  12   7      131.98      118.68      6.07 o 
   6  12   7        0.32        1.28      1.75 o 
   7  12   7        1.12        2.38      1.98 o 
   8  12   7        3.55        3.17      2.38 o 
  -8  13   7        3.17        5.38      2.64 o 
  -7  13   7        5.05        3.48      2.09 o 
  -6  13   7       48.40       43.67      2.99 o 
  -5  13   7       24.55       28.41      2.22 o 
  -4  13   7       15.47       16.23      1.82 o 
  -3  13   7      211.75      200.75     11.70 o 
  -2  13   7       23.24       29.52      2.59 o 
  -1  13   7      311.69      308.19     17.61 o 
   0  13   7      452.14      432.60     22.13 o 
   1  13   7     1345.58     1275.20    116.51 o 
   2  13   7        0.09        2.01      1.14 o 
   3  13   7       23.33       19.75      1.89 o 
   4  13   7       25.38       25.10      2.11 o 
   5  13   7      162.13      152.55      5.10 o 
   6  13   7       11.47       16.08      2.44 o 
   7  13   7        0.79        3.02      2.09 o 
   8  13   7        4.14       -1.22      2.09 o 
  -8  14   7        1.22        3.33      2.98 o 
  -7  14   7        3.12        6.09      2.15 o 
  -6  14   7        1.76        1.82      1.70 o 
  -5  14   7      103.26       93.91      5.82 o 
  -4  14   7        3.87        5.39      1.51 o 
  -3  14   7      945.12      821.55     49.97 o 
  -2  14   7      306.66      291.24     20.65 o 
  -1  14   7        1.51        2.43      1.16 o 
   0  14   7       82.35       75.80      4.22 o 
   1  14   7       30.96       28.16      1.82 o 
   2  14   7      243.14      231.72     12.87 o 
   3  14   7      375.57      322.71     17.32 o 
   4  14   7       76.87       73.54      3.08 o 
   5  14   7        8.66        8.97      1.76 o 
   6  14   7        2.21        1.38      1.87 o 
   7  14   7        0.26       -0.46      1.86 o 
   8  14   7       13.85       20.80      3.67 o 
  -8  15   7        2.18        3.42      3.21 o 
  -7  15   7        4.44        6.11      2.14 o 
  -6  15   7        6.46        6.97      1.94 o 
  -5  15   7       14.73       17.93      2.03 o 
  -4  15   7       64.80       56.50      4.17 o 
  -3  15   7      424.59      397.40     24.51 o 
  -2  15   7      195.60      191.39     18.45 o 
  -1  15   7       41.17       46.09      3.17 o 
   0  15   7        7.10        5.82      1.30 o 
   1  15   7     1033.03     1027.03     78.35 o 
   2  15   7      328.67      319.99     18.45 o 
   3  15   7      126.76      100.11      4.41 o 
   4  15   7      149.23      131.56      5.90 o 
   5  15   7        1.79        4.79      1.59 o 
   6  15   7        1.38        1.71      1.81 o 
   7  15   7       26.40       24.76      2.98 o 
   8  15   7        0.00        2.58      2.87 o 
  -8  16   7        6.93       10.26      3.54 o 
  -7  16   7       11.14       11.40      2.50 o 
  -6  16   7        8.70        5.94      1.96 o 
  -5  16   7       10.84       10.42      1.85 o 
  -4  16   7        1.12       -0.06      1.30 o 
  -3  16   7      203.70      213.27     12.34 o 
  -2  16   7      928.85      952.46     66.00 o 
  -1  16   7      163.32      159.75      9.65 o 
   0  16   7        0.29       -0.92      1.06 o 
   1  16   7        3.69        2.28      1.53 o 
   2  16   7        2.97        1.86      1.35 o 
   3  16   7      698.20      637.21     29.57 o 
   4  16   7       18.59       16.36      1.99 o 
   5  16   7        5.62        4.28      1.64 o 
   6  16   7       12.74       10.88      2.33 o 
   7  16   7        0.53        2.73      2.21 o 
   8  16   7        5.23        7.35      3.19 o 
  -8  17   7        6.42        7.36      3.50 o 
  -7  17   7        0.02        0.21      2.04 o 
  -6  17   7        1.45        1.18      1.87 o 
  -5  17   7       20.81       22.47      2.51 o 
  -4  17   7       73.86       69.77      3.15 o 
  -3  17   7       27.89       18.60      1.95 o 
  -2  17   7      287.91      254.55     17.89 o 
  -1  17   7       17.87       19.89      1.87 o 
   0  17   7      259.26      254.31     14.18 o 
   1  17   7      245.84      282.33     16.19 o 
   2  17   7      310.18      316.65     17.16 o 
   3  17   7       27.28       26.70      2.21 o 
   4  17   7        0.73        0.22      1.41 o 
   5  17   7        4.22        4.71      1.70 o 
   6  17   7        0.28        2.37      1.92 o 
   7  17   7        0.26       -1.76      2.45 o 
  -8  18   7        8.23       14.69      7.35 o 
  -7  18   7       27.74       34.20      3.33 o 
  -6  18   7       42.83       45.33      3.37 o 
  -5  18   7        0.34       -0.10      1.63 o 
  -4  18   7       98.65       88.93      5.58 o 
  -3  18   7       71.20       57.25      3.01 o 
  -2  18   7      109.78       94.76      5.53 o 
  -1  18   7     1147.42     1108.69     69.81 o 
   0  18   7      410.54      410.63     22.91 o 
   1  18   7       57.26       63.59      3.99 o 
   2  18   7      212.19      182.67      9.81 o 
   3  18   7        2.33        5.22      1.62 o 
   4  18   7       44.29       38.38      2.58 o 
   5  18   7       41.24       35.17      2.66 o 
   6  18   7       48.19       52.39      3.20 o 
   7  18   7        4.59        6.52      2.84 o 
  -7  19   7        4.06        7.00      2.44 o 
  -6  19   7        1.26       -1.78      1.78 o 
  -5  19   7       11.30       14.92      2.42 o 
  -4  19   7      278.71      253.88     15.33 o 
  -3  19   7      148.17      150.16      7.70 o 
  -2  19   7        1.67        0.36      1.36 o 
  -1  19   7        0.83       -0.26      1.39 o 
   0  19   7      105.47      128.51      8.31 o 
   1  19   7      207.76      195.16     13.57 o 
   2  19   7      211.34      182.50      6.75 o 
   3  19   7       10.89       12.07      1.88 o 
   4  19   7        1.06       -0.09      1.45 o 
   5  19   7        7.18        5.93      1.86 o 
   6  19   7        0.02       -0.33      1.62 o 
   7  19   7        0.80        0.36      2.76 o 
  -7  20   7       35.05       35.93      5.70 o 
  -6  20   7        4.64        4.50      2.13 o 
  -5  20   7        7.49        7.22      2.17 o 
  -4  20   7      135.27      132.28      8.05 o 
  -3  20   7      302.06      264.22     11.25 o 
  -2  20   7      152.01      146.58     10.15 o 
  -1  20   7      403.99      408.53     28.00 o 
   0  20   7       57.65       65.04      3.79 o 
   1  20   7      316.52      319.87     19.11 o 
   2  20   7       14.50       17.00      2.76 o 
   3  20   7      412.50      421.60     22.05 o 
   4  20   7       66.69       72.73      4.56 o 
   5  20   7        0.01        0.64      1.61 o 
   6  20   7       57.19       56.10      5.00 o 
   7  20   7        3.47        4.11      2.87 o 
  -7  21   7        5.87        1.68      2.48 o 
  -6  21   7        2.77        4.99      2.28 o 
  -5  21   7        1.04        2.70      2.03 o 
  -4  21   7        1.38        1.52      1.86 o 
  -3  21   7       15.65       17.75      2.15 o 
  -2  21   7      503.90      466.90     25.21 o 
  -1  21   7      201.93      188.94      9.83 o 
   0  21   7      205.40      208.30      8.91 o 
   1  21   7       51.84       59.83      4.90 o 
   2  21   7        0.41        0.05      1.85 o 
   3  21   7        1.95        4.82      1.77 o 
   4  21   7      141.98      150.56      7.03 o 
   5  21   7        2.09        2.46      1.86 o 
   6  21   7        0.00        0.29      2.03 o 
   7  21   7        3.90        7.78      3.21 o 
  -7  22   7       10.74       12.77      3.23 o 
  -6  22   7       12.50        8.51      2.57 o 
  -5  22   7       22.71       27.18      2.99 o 
  -4  22   7        3.02        1.81      1.96 o 
  -3  22   7       11.18       10.84      1.97 o 
  -2  22   7       30.22       30.00      2.50 o 
  -1  22   7        5.18        7.10      1.92 o 
   0  22   7      367.38      368.95     10.21 o 
   1  22   7      220.23      203.41     10.47 o 
   2  22   7       46.65       53.39      3.72 o 
   3  22   7      105.99      109.41      6.82 o 
   4  22   7        0.78        2.30      1.77 o 
   5  22   7        3.35        2.81      1.85 o 
   6  22   7       39.80       42.21      3.65 o 
  -6  23   7       30.48       24.99      3.22 o 
  -5  23   7       49.37       55.78      4.31 o 
  -4  23   7      113.70      104.91      9.24 o 
  -3  23   7       51.08       53.96      4.17 o 
  -2  23   7       46.34       50.62      4.11 o 
  -1  23   7      719.54      672.27     48.12 o 
   0  23   7        0.46        1.56      1.94 o 
   1  23   7      439.59      448.40     16.72 o 
   2  23   7       14.45       21.51      2.94 o 
   3  23   7        0.59        4.70      2.27 o 
   4  23   7        2.26        4.01      1.93 o 
   5  23   7       82.33       91.25      7.15 o 
   6  23   7        2.92        3.30      2.44 o 
  -6  24   7        0.02        0.79      2.28 o 
  -5  24   7        5.28        8.21      2.46 o 
  -4  24   7        3.51        5.12      2.20 o 
  -3  24   7      135.61      139.01      9.61 o 
  -2  24   7       55.79       53.97      4.80 o 
  -1  24   7       64.90       60.98      5.59 o 
   0  24   7        2.76       -0.17      1.97 o 
   1  24   7      194.97      182.50      5.93 o 
   2  24   7       16.33       10.92      2.62 o 
   3  24   7        5.10        4.88      2.37 o 
   4  24   7       42.54       44.16      3.08 o 
   5  24   7       34.65       38.48      3.54 o 
   6  24   7       41.18       41.36      3.93 o 
  -6  25   7        0.80        2.58      2.65 o 
  -5  25   7       45.74       47.42      3.82 o 
  -4  25   7       36.31       38.74      3.39 o 
  -3  25   7        9.14       11.05      2.38 o 
  -2  25   7       11.31        9.69      2.19 o 
  -1  25   7       64.61       60.23      3.96 o 
   0  25   7        0.06       -0.67      1.97 o 
   1  25   7       32.48       39.74      3.54 o 
   2  25   7       93.14       97.07      5.63 o 
   3  25   7      120.30      115.91      6.24 o 
   4  25   7        5.09        5.62      2.28 o 
   5  25   7       68.28       80.81      4.51 o 
   6  25   7        5.91        3.20      5.00 o 
  -5  26   7       24.61       25.64      3.22 o 
  -4  26   7       31.62       38.19      3.40 o 
  -3  26   7       66.40       72.28      5.88 o 
  -2  26   7       10.66       16.48      2.78 o 
  -1  26   7       27.46       27.54      3.25 o 
   0  26   7        1.27        2.00      2.03 o 
   1  26   7       32.09       37.13      4.04 o 
   2  26   7        9.07        8.60      2.58 o 
   3  26   7      103.94      115.17      6.49 o 
   4  26   7       18.73       26.96      4.43 o 
   5  26   7       17.13       14.97      2.95 o 
  -5  27   7       54.97       54.90      6.49 o 
  -4  27   7        1.25        3.07      2.26 o 
  -3  27   7       22.66       29.11      3.79 o 
  -2  27   7       71.70       76.68      8.69 o 
  -1  27   7      236.50      240.63      9.95 o 
   0  27   7        0.11       -1.05      2.00 o 
   1  27   7      244.01      233.67      7.02 o 
   2  27   7       11.00        7.83      2.86 o 
   3  27   7        0.70        1.03      2.35 o 
   4  27   7        0.21        1.66      3.09 o 
   5  27   7       13.59       18.61      3.55 o 
  -5  28   7        0.26        1.37      2.40 o 
  -4  28   7        3.13        2.11      2.62 o 
  -3  28   7        0.81        3.31      2.47 o 
  -2  28   7       30.06       31.96      3.61 o 
  -1  28   7       29.32       32.81      3.53 o 
   0  28   7        0.82       -0.60      2.25 o 
   1  28   7        7.50        8.19      2.64 o 
   2  28   7        4.53        4.88      2.52 o 
   3  28   7       12.01       15.67      4.09 o 
   4  28   7        0.14       -2.16      3.23 o 
  -4  29   7        6.41        7.68      3.05 o 
  -3  29   7       92.69       86.98      8.61 o 
  -2  29   7        0.71       -0.24      2.84 o 
  -1  29   7        3.59        4.27      3.19 o 
   0  29   7        2.76        1.13      2.34 o 
   1  29   7        5.16        5.26      2.56 o 
   2  29   7        4.11        9.22      2.78 o 
   3  29   7        9.78        8.03      3.46 o 
   4  29   7        7.07        7.91      3.68 o 
  -4  30   7       67.40       75.52      7.55 o 
  -3  30   7      100.44      101.11      8.38 o 
  -2  30   7       47.67       52.03      5.39 o 
  -1  30   7       59.33       77.72      5.85 o 
   0  30   7       14.25       14.21      3.14 o 
   1  30   7        7.40       12.45      3.07 o 
   2  30   7        0.00       -0.58      2.43 o 
   3  30   7      140.52      141.08      9.25 o 
  -3  31   7       13.16       15.66      3.42 o 
  -2  31   7       13.11       18.29      4.24 o 
  -1  31   7        0.71        4.24      3.44 o 
   0  31   7        7.80        7.36      2.92 o 
   1  31   7       21.10       31.31      3.83 o 
   2  31   7       15.97       21.48      4.35 o 
   3  31   7        0.53       -1.35      3.15 o 
  -2  32   7        6.08        6.16      3.60 o 
  -1  32   7       29.04       31.68      4.81 o 
   0  32   7        4.68        1.47      3.29 o 
   1  32   7        0.50        1.63      2.76 o 
   2  32   7        7.02        8.99      3.83 o 
  -1  33   7       23.00       32.39      6.47 o 
   0  33   7        3.39        5.40      3.58 o 
  -9   0   8        1.99        3.07      3.98 o 
  -8   0   8        0.14        1.07      3.67 o 
  -7   0   8      178.76      170.57      8.72 o 
  -6   0   8      146.13      147.34     10.94 o 
  -5   0   8       44.08       37.79      4.41 o 
  -4   0   8       73.12       81.17     12.25 o 
  -3   0   8       31.70       23.31      5.29 o 
  -2   0   8        0.92        1.72      0.95 o 
  -1   0   8       50.26       43.47      4.57 o 
   0   0   8        9.69        6.37      1.18 o 
   1   0   8      423.02      374.63      8.17 o 
   2   0   8      139.80      165.11      8.41 o 
   3   0   8      121.16      110.83     10.41 o 
   4   0   8      201.59      207.99     21.13 o 
   5   0   8       34.78       33.88      4.33 o 
   6   0   8        1.51        6.74      3.34 o 
   7   0   8      133.55      150.54      8.53 o 
   8   0   8        6.91       -0.02      3.51 o 
  -9   1   8       35.74       37.65      4.28 o 
  -8   1   8       19.98       23.37      3.35 o 
  -7   1   8      298.14      277.04      7.41 o 
  -6   1   8       55.38       52.80      3.65 o 
  -5   1   8      574.80      490.45     11.40 o 
  -4   1   8      678.24      770.31     68.90 o 
  -3   1   8      116.56      123.13     13.69 o 
  -2   1   8      390.34      452.48     26.44 o 
  -1   1   8       49.93       51.40      3.39 o 
   0   1   8        0.98        0.07      0.60 o 
   1   1   8        0.72        0.48      0.66 o 
   2   1   8      347.45      399.75     12.12 o 
   3   1   8      215.62      219.19      9.89 o 
   4   1   8      535.72      543.01     27.49 o 
   5   1   8      322.67      303.15     16.99 o 
   6   1   8      124.22      120.29      4.98 o 
   7   1   8      231.50      221.56      6.95 o 
   8   1   8       21.27       22.12      3.58 o 
  -9   2   8        6.74        8.44      3.24 o 
  -8   2   8        4.64        4.86      2.51 o 
  -7   2   8        0.02        2.18      2.30 o 
  -6   2   8        1.69        1.15      1.94 o 
  -5   2   8       44.81       49.85      4.28 o 
  -4   2   8        2.67        0.94      1.41 o 
  -3   2   8      774.93      755.59     81.69 o 
  -2   2   8      453.44      527.29     30.14 o 
  -1   2   8        0.22       -0.40      0.59 o 
   0   2   8       43.00       43.19      2.25 o 
   1   2   8      123.94       97.25      2.26 o 
   2   2   8       37.97       47.19      1.77 o 
   3   2   8      415.19      374.96     10.66 o 
   4   2   8       12.98       12.86      1.71 o 
   5   2   8        2.04        4.81      1.75 o 
   6   2   8        2.10        2.21      2.00 o 
   7   2   8       91.29       87.71      4.90 o 
   8   2   8        7.84       10.30      3.10 o 
  -9   3   8        4.65        5.65      3.16 o 
  -8   3   8        8.54       15.84      3.13 o 
  -7   3   8       36.29       29.34      3.42 o 
  -6   3   8        6.40        5.05      2.16 o 
  -5   3   8      234.10      247.90     18.01 o 
  -4   3   8      118.94      111.46      7.44 o 
  -3   3   8      118.65      131.93     11.61 o 
  -2   3   8      103.45      115.59      7.60 o 
  -1   3   8       37.47       58.57      3.72 o 
   0   3   8       23.73       26.57      1.27 o 
   1   3   8       63.18       72.97      2.18 o 
   2   3   8       17.87       24.17      1.46 o 
   3   3   8       13.37       17.44      1.41 o 
   4   3   8      108.50      103.58      6.26 o 
   5   3   8      307.73      299.64     15.61 o 
   6   3   8       39.86       36.42      3.32 o 
   7   3   8       34.68       30.44      3.51 o 
   8   3   8        0.61        0.90      2.51 o 
  -9   4   8       51.97       53.08      5.55 o 
  -8   4   8        0.02        0.85      2.50 o 
  -7   4   8       16.75       17.75      2.94 o 
  -6   4   8       47.61       56.26      4.12 o 
  -5   4   8       94.55       88.67      6.43 o 
  -4   4   8       84.08       78.26      7.29 o 
  -3   4   8      265.73      281.58     22.53 o 
  -2   4   8       21.99       29.65      1.70 o 
  -1   4   8       58.11       58.66      3.15 o 
   0   4   8      216.23      254.42      6.98 o 
   1   4   8      507.80      488.34     11.84 o 
   2   4   8      623.79      691.01     23.30 o 
   3   4   8       71.06       74.62      3.37 o 
   4   4   8       18.84       15.80      2.01 o 
   5   4   8       39.40       43.07      2.84 o 
   6   4   8        0.18        1.54      1.80 o 
   7   4   8       22.64       29.05      3.49 o 
   8   4   8        2.78        1.43      2.69 o 
  -9   5   8       21.42       15.39      4.18 o 
  -8   5   8       53.49       55.89      4.36 o 
  -7   5   8      536.34      531.79     11.35 o 
  -6   5   8      194.03      200.53     11.84 o 
  -5   5   8      143.42      139.38     11.14 o 
  -4   5   8       61.61       60.62      5.04 o 
  -3   5   8       15.41       20.65      1.66 o 
  -2   5   8      166.45      193.80     10.19 o 
  -1   5   8     1028.08     1011.11     55.52 o 
   0   5   8       27.28       29.86      1.35 o 
   1   5   8     1044.24     1014.66     30.32 o 
   2   5   8      331.19      332.56     12.79 o 
   3   5   8      298.85      313.50     11.36 o 
   4   5   8      378.49      362.63     15.84 o 
   5   5   8        0.31        1.19      1.61 o 
   6   5   8      102.13      100.28      6.30 o 
   7   5   8      195.21      186.57      6.49 o 
   8   5   8       27.18       23.00      3.66 o 
  -9   6   8        2.96        2.02      3.29 o 
  -8   6   8        0.41        0.12      2.62 o 
  -7   6   8       49.65       45.07      3.99 o 
  -6   6   8        6.16        8.14      1.99 o 
  -5   6   8       68.31       77.99      5.84 o 
  -4   6   8       47.37       41.98      3.49 o 
  -3   6   8      204.43      197.73     15.31 o 
  -2   6   8      206.31      246.14     13.61 o 
  -1   6   8      461.52      507.12     26.72 o 
   0   6   8     1020.01     1131.66     44.54 o 
   1   6   8      620.82      653.35     19.87 o 
   2   6   8      217.40      215.50      9.62 o 
   3   6   8      155.15      141.64      5.01 o 
   4   6   8       33.74       33.75      2.59 o 
   5   6   8       68.09       62.96      5.42 o 
   6   6   8       21.74       27.13      2.76 o 
   7   6   8       31.52       28.43      3.51 o 
   8   6   8       25.31       29.38      3.74 o 
  -9   7   8        1.49        2.19      3.37 o 
  -8   7   8       25.18       22.21      3.22 o 
  -7   7   8       51.43       54.82      3.98 o 
  -6   7   8      124.00      132.75      8.94 o 
  -5   7   8      216.29      213.15     13.87 o 
  -4   7   8       22.60       25.25      2.19 o 
  -3   7   8      109.95      103.98      6.12 o 
  -2   7   8        9.23       15.58      1.48 o 
  -1   7   8     1954.55     2097.72    114.04 o 
   0   7   8      275.29      291.97     11.12 o 
   1   7   8       63.01       56.29      2.18 o 
   2   7   8       61.65       70.19      4.88 o 
   3   7   8      148.28      140.26      6.67 o 
   4   7   8        0.04        0.03      1.36 o 
   5   7   8      392.20      384.98     20.34 o 
   6   7   8       39.85       43.21      3.15 o 
   7   7   8        0.83        2.47      2.42 o 
   8   7   8       10.17       10.31      3.13 o 
  -8   8   8        3.15        1.69      2.79 o 
  -7   8   8       13.48       16.49      2.57 o 
  -6   8   8       19.97       22.90      2.51 o 
  -5   8   8      137.14      130.80      8.00 o 
  -4   8   8      112.17      107.69      7.45 o 
  -3   8   8        0.49        1.58      1.06 o 
  -2   8   8      184.00      197.41     15.55 o 
  -1   8   8      757.62      818.65     46.92 o 
   0   8   8      640.29      722.53     37.46 o 
   1   8   8      805.44      806.14     34.62 o 
   2   8   8      327.33      307.61      9.75 o 
   3   8   8        4.80        5.58      1.46 o 
   4   8   8      141.20      119.61      6.14 o 
   5   8   8      263.26      253.75     12.94 o 
   6   8   8        4.61        5.45      2.00 o 
   7   8   8       52.85       53.86      3.69 o 
   8   8   8        1.09        0.89      2.53 o 
  -8   9   8        7.76        8.60      3.18 o 
  -7   9   8       18.99       13.93      2.44 o 
  -6   9   8        0.05       -0.41      1.53 o 
  -5   9   8     1162.69     1150.00     60.97 o 
  -4   9   8       31.94       25.01      2.01 o 
  -3   9   8      303.55      277.97     19.45 o 
  -2   9   8      443.52      490.41     34.08 o 
  -1   9   8     1042.33     1074.49     68.76 o 
   0   9   8        0.64        1.38      1.04 o 
   1   9   8      385.14      365.88     19.34 o 
   2   9   8      332.82      389.17     13.05 o 
   3   9   8        1.54        3.52      1.32 o 
   4   9   8        0.03        0.75      1.25 o 
   5   9   8      462.18      457.93     23.92 o 
   6   9   8        0.02        0.14      2.06 o 
   7   9   8       38.62       35.73      3.34 o 
   8   9   8        5.40        5.48      2.84 o 
  -8  10   8        3.55        6.42      3.11 o 
  -7  10   8       51.43       49.88      5.02 o 
  -6  10   8        2.39        1.43      1.70 o 
  -5  10   8      150.78      155.79      9.65 o 
  -4  10   8        1.64        0.80      1.32 o 
  -3  10   8      307.35      300.49     19.86 o 
  -2  10   8        0.23        0.42      1.08 o 
  -1  10   8        0.84        2.20      1.10 o 
   0  10   8      105.42      103.04      4.87 o 
   1  10   8      302.88      275.45     15.44 o 
   2  10   8       19.72       17.91      1.63 o 
   3  10   8      613.21      593.47     31.83 o 
   4  10   8       52.36       45.06      2.51 o 
   5  10   8       81.14       77.37      6.48 o 
   6  10   8       28.23       26.05      2.80 o 
   7  10   8        6.50       10.83      2.85 o 
   8  10   8        1.71       -1.11      2.53 o 
  -8  11   8        2.95        3.47      2.56 o 
  -7  11   8       42.58       48.43      5.81 o 
  -6  11   8       71.99       69.15      5.90 o 
  -5  11   8        0.03        0.93      1.42 o 
  -4  11   8      294.32      279.96     18.35 o 
  -3  11   8       16.64       19.43      1.88 o 
  -2  11   8      152.74      138.81      7.49 o 
  -1  11   8        7.83        9.72      1.40 o 
   0  11   8      215.27      201.79      9.80 o 
   1  11   8       12.15        8.74      1.18 o 
   2  11   8      129.32      122.60      7.19 o 
   3  11   8      363.73      327.71     15.13 o 
   4  11   8      105.28      109.05      5.87 o 
   5  11   8       17.65       15.52      2.34 o 
   6  11   8        4.62        3.93      1.91 o 
   7  11   8        1.00        1.74      2.11 o 
   8  11   8       15.47       18.07      3.50 o 
  -8  12   8        3.42        1.27      2.50 o 
  -7  12   8       30.48       28.00      3.40 o 
  -6  12   8       10.21        9.32      2.07 o 
  -5  12   8       10.88       11.02      1.77 o 
  -4  12   8      361.11      350.34     19.25 o 
  -3  12   8     2080.98     2073.46    124.27 o 
  -2  12   8      599.76      575.31     41.52 o 
  -1  12   8      537.44      510.54     33.98 o 
   0  12   8      258.71      258.15     15.03 o 
   1  12   8      142.52      135.90      6.52 o 
   2  12   8      183.83      169.56      8.76 o 
   3  12   8     1707.89     1663.86     96.77 o 
   4  12   8      143.31      140.41      6.93 o 
   5  12   8       70.28       67.60      3.55 o 
   6  12   8        2.74        4.26      2.03 o 
   7  12   8        2.66        3.10      2.19 o 
   8  12   8        0.54       -1.76      2.58 o 
  -8  13   8        0.02        0.99      2.56 o 
  -7  13   8       37.49       40.91      3.84 o 
  -6  13   8        4.40        4.78      1.74 o 
  -5  13   8       86.92       76.72      4.36 o 
  -4  13   8      140.92      138.52      9.93 o 
  -3  13   8      300.62      294.42     17.99 o 
  -2  13   8       61.99       56.84      4.52 o 
  -1  13   8      260.42      256.44     14.55 o 
   0  13   8       32.99       33.47      3.08 o 
   1  13   8       47.66       50.24      3.38 o 
   2  13   8      103.04      103.74      7.19 o 
   3  13   8       25.85       30.77      2.27 o 
   4  13   8      238.83      223.48      9.51 o 
   5  13   8       39.63       33.00      2.95 o 
   6  13   8        9.73        7.18      2.18 o 
   7  13   8       11.69       12.79      2.56 o 
   8  13   8        0.49        3.70      2.60 o 
  -8  14   8        8.60        9.97      3.07 o 
  -7  14   8        0.78        0.05      2.22 o 
  -6  14   8        6.19        9.63      1.93 o 
  -5  14   8       58.67       56.42      2.95 o 
  -4  14   8      168.01      153.22      9.18 o 
  -3  14   8      270.91      269.21     17.61 o 
  -2  14   8      341.30      337.41     20.75 o 
  -1  14   8       50.74       53.70      4.23 o 
   0  14   8     1110.99     1129.47     74.50 o 
   1  14   8     1323.24     1396.09     61.66 o 
   2  14   8     2213.53     2234.88    119.48 o 
   3  14   8        0.76        2.54      1.46 o 
   4  14   8       46.79       46.04      2.69 o 
   5  14   8        5.91        6.97      2.03 o 
   6  14   8        2.61        1.29      1.84 o 
   7  14   8       31.67       42.02      3.66 o 
  -8  15   8        7.66       11.70      3.18 o 
  -7  15   8       58.74       69.37      5.76 o 
  -6  15   8        2.29        5.68      2.01 o 
  -5  15   8       23.93       23.90      2.28 o 
  -4  15   8        1.39        1.97      1.38 o 
  -3  15   8       57.26       51.90      2.81 o 
  -2  15   8     1102.68     1062.43     72.70 o 
  -1  15   8       17.68       15.41      2.34 o 
   0  15   8      213.30      198.64     12.81 o 
   1  15   8      196.56      203.99     11.29 o 
   2  15   8      118.47      112.72      7.80 o 
   3  15   8        2.95        2.47      1.48 o 
   4  15   8        0.00       -0.84      1.32 o 
   5  15   8       20.29       25.23      2.38 o 
   6  15   8        1.74        3.10      2.06 o 
   7  15   8       34.43       41.98      3.64 o 
  -8  16   8        0.01        1.13      3.95 o 
  -7  16   8       14.10       15.82      3.18 o 
  -6  16   8       39.05       35.89      3.29 o 
  -5  16   8       84.35       74.75      5.53 o 
  -4  16   8        0.16        1.75      1.42 o 
  -3  16   8       52.29       52.71      3.10 o 
  -2  16   8       23.82       23.92      2.11 o 
  -1  16   8      440.25      447.95     22.65 o 
   0  16   8      155.93      159.68     12.17 o 
   1  16   8     1937.95     2223.58    101.84 o 
   2  16   8       43.06       41.73      2.80 o 
   3  16   8       25.40       27.60      2.26 o 
   4  16   8       20.64       20.29      2.16 o 
   5  16   8       12.26       10.93      2.03 o 
   6  16   8       56.09       56.24      3.73 o 
   7  16   8       35.08       38.41      3.95 o 
  -7  17   8       62.67       65.39      7.32 o 
  -6  17   8       13.13       10.30      2.36 o 
  -5  17   8        0.29        1.85      1.58 o 
  -4  17   8       63.11       65.83      3.16 o 
  -3  17   8       62.20       66.46      5.09 o 
  -2  17   8        0.16       -0.60      1.36 o 
  -1  17   8     1996.69     1931.08    119.75 o 
   0  17   8      609.28      629.07     31.76 o 
   1  17   8        0.79        3.82      2.11 o 
   2  17   8        1.67        4.68      1.83 o 
   3  17   8      113.29      112.27      6.16 o 
   4  17   8       95.51      100.88      6.70 o 
   5  17   8       61.58       67.15      5.03 o 
   6  17   8        3.39        4.07      2.23 o 
   7  17   8        0.97        0.52      2.36 o 
  -7  18   8        0.87        0.70      2.19 o 
  -6  18   8        0.36       -1.39      1.83 o 
  -5  18   8       20.36       18.64      2.55 o 
  -4  18   8       32.95       34.64      2.69 o 
  -3  18   8      162.20      165.52     10.57 o 
  -2  18   8      362.93      369.85     19.72 o 
  -1  18   8       46.26       40.39      4.08 o 
   0  18   8     2421.26     2599.04    107.54 o 
   1  18   8        3.62        3.46      2.12 o 
   2  18   8      864.08      857.94     48.16 o 
   3  18   8       38.79       35.40      2.50 o 
   4  18   8      189.09      183.71      9.85 o 
   5  18   8       44.16       39.86      2.89 o 
   6  18   8        0.06        0.20      1.99 o 
   7  18   8        2.62        4.09      2.60 o 
  -7  19   8       35.22       42.29      3.73 o 
  -6  19   8       10.26        9.08      2.34 o 
  -5  19   8       91.44       90.04      7.94 o 
  -4  19   8        7.51        8.00      1.83 o 
  -3  19   8       20.52       19.09      2.10 o 
  -2  19   8       65.11       66.79      5.09 o 
  -1  19   8      774.36      780.62     53.68 o 
   0  19   8      150.96      158.46      8.64 o 
   1  19   8       29.70       33.89      4.83 o 
   2  19   8      168.09      187.85      9.73 o 
   3  19   8      108.26      111.02      6.09 o 
   4  19   8       14.94       16.22      2.22 o 
   5  19   8      124.82      133.06      5.64 o 
   6  19   8       12.96       15.49      2.76 o 
   7  19   8        3.40        7.15      3.26 o 
  -7  20   8        4.26        7.52      2.70 o 
  -6  20   8       36.52       41.91      3.55 o 
  -5  20   8        5.87        5.74      2.23 o 
  -4  20   8        1.82        3.36      1.74 o 
  -3  20   8      103.88       93.30      6.86 o 
  -2  20   8       30.47       30.98      2.49 o 
  -1  20   8       82.03       73.66      5.14 o 
   0  20   8      154.28      158.53      9.55 o 
   1  20   8      290.02      289.91     15.75 o 
   2  20   8      110.00      102.26      7.57 o 
   3  20   8        2.47        4.17      1.98 o 
   4  20   8        5.49        6.98      1.98 o 
   5  20   8        8.86        4.35      1.96 o 
   6  20   8        0.49       -1.92      1.92 o 
  -7  21   8        0.30       -1.33      3.18 o 
  -6  21   8       37.59       38.39      3.58 o 
  -5  21   8      170.39      167.46     12.65 o 
  -4  21   8      104.95      101.79      5.94 o 
  -3  21   8       93.37       88.66      5.55 o 
  -2  21   8      171.05      160.91      6.95 o 
  -1  21   8       44.50       53.20      3.81 o 
   0  21   8        0.12        0.13      1.85 o 
   1  21   8      233.80      230.92     10.18 o 
   2  21   8      103.37      102.42      7.00 o 
   3  21   8       71.66       76.61      6.26 o 
   4  21   8      112.13       88.23      5.95 o 
   5  21   8       26.58       25.54      2.69 o 
   6  21   8       47.06       53.02      4.49 o 
  -6  22   8        1.10        1.84      2.26 o 
  -5  22   8        1.92        6.31      2.34 o 
  -4  22   8       68.35       74.38      4.97 o 
  -3  22   8      207.64      197.49     11.92 o 
  -2  22   8       38.48       37.73      3.86 o 
  -1  22   8       92.49       85.91      4.52 o 
   0  22   8        0.46       -0.22      1.72 o 
   1  22   8       29.56       32.36      3.23 o 
   2  22   8      400.61      408.20     24.38 o 
   3  22   8      133.22      130.58      9.04 o 
   4  22   8       61.30       63.00      3.97 o 
   5  22   8        0.40        3.71      2.04 o 
   6  22   8        1.61        0.63      2.39 o 
  -6  23   8        0.25        4.45      2.71 o 
  -5  23   8        3.41        5.29      2.30 o 
  -4  23   8       73.37       70.01      4.56 o 
  -3  23   8        0.18        0.31      1.65 o 
  -2  23   8       16.30       19.07      2.46 o 
  -1  23   8       19.58       32.34      3.25 o 
   0  23   8        5.69        5.87      2.25 o 
   1  23   8       18.18       20.21      2.81 o 
   2  23   8        0.09        2.29      2.21 o 
   3  23   8       57.43       54.05      5.15 o 
   4  23   8       38.50       38.32      4.27 o 
   5  23   8        0.07        1.78      1.99 o 
   6  23   8        2.83        2.81      2.60 o 
  -6  24   8        5.97        6.75      2.69 o 
  -5  24   8       57.14       62.86      7.01 o 
  -4  24   8        4.65        2.81      2.17 o 
  -3  24   8       95.21      100.70      8.58 o 
  -2  24   8        0.13        1.43      1.74 o 
  -1  24   8       62.68       69.29      4.23 o 
   0  24   8        1.01        1.34      2.08 o 
   1  24   8      110.39      121.24      5.88 o 
   2  24   8       27.24       34.00      3.52 o 
   3  24   8       76.79       74.67      4.59 o 
   4  24   8        8.56        9.67      2.83 o 
   5  24   8        4.76        4.47      2.49 o 
  -5  25   8        0.43       -0.65      2.18 o 
  -4  25   8       27.01       27.40      3.11 o 
  -3  25   8       19.21       18.81      3.08 o 
  -2  25   8       13.58       16.09      2.51 o 
  -1  25   8        9.12       14.94      2.76 o 
   0  25   8        0.04       -1.91      1.91 o 
   1  25   8        0.03        2.59      2.15 o 
   2  25   8       27.48       24.55      3.34 o 
   3  25   8        0.06        1.55      2.29 o 
   4  25   8       90.49       95.10      5.36 o 
   5  25   8        2.12        2.09      3.33 o 
  -5  26   8       10.12       10.53      2.82 o 
  -4  26   8        0.88        1.79      2.11 o 
  -3  26   8       29.96       34.14      3.68 o 
  -2  26   8       45.76       43.03      3.50 o 
  -1  26   8        0.15       -1.30      2.02 o 
   0  26   8        2.75        2.10      2.12 o 
   1  26   8      309.41      330.75     12.76 o 
   2  26   8       17.83       25.30      3.41 o 
   3  26   8        0.07       -0.97      2.31 o 
   4  26   8        8.56        9.79      2.99 o 
   5  26   8        3.61        1.28      3.41 o 
  -5  27   8        2.47        2.31      2.84 o 
  -4  27   8        1.48        2.41      2.57 o 
  -3  27   8        4.82        7.15      2.75 o 
  -2  27   8        0.17        3.11      2.95 o 
  -1  27   8       95.28       94.03      4.98 o 
   0  27   8        1.49       -0.36      2.26 o 
   1  27   8       26.88       28.94      3.61 o 
   2  27   8        4.63        3.57      2.52 o 
   3  27   8        1.00        0.18      2.43 o 
   4  27   8       20.09       22.81      4.53 o 
  -4  28   8       11.00        7.12      2.89 o 
  -3  28   8      100.97      120.49     11.69 o 
  -2  28   8        4.32        4.91      3.37 o 
  -1  28   8        1.87        1.87      2.45 o 
   0  28   8        0.26        1.05      2.35 o 
   1  28   8        3.33        5.40      2.57 o 
   2  28   8        1.81        1.62      2.48 o 
   3  28   8        8.00        9.49      3.07 o 
   4  28   8       11.91       12.18      4.04 o 
  -4  29   8        3.70        2.66      2.78 o 
  -3  29   8       11.11       12.24      3.12 o 
  -2  29   8       11.08       11.34      3.87 o 
  -1  29   8       69.16       74.57      4.91 o 
   0  29   8        5.39        3.46      2.73 o 
   1  29   8        0.17        1.65      2.45 o 
   2  29   8        2.29        3.68      2.70 o 
   3  29   8       40.04       41.14      5.17 o 
  -3  30   8        0.94        0.78      2.66 o 
  -2  30   8        0.25        4.04      3.62 o 
  -1  30   8       12.98       19.41      4.31 o 
   0  30   8       14.50       20.34      3.49 o 
   1  30   8        0.44       -1.58      2.44 o 
   2  30   8       19.63       20.10      3.55 o 
   3  30   8       27.86       27.65      4.77 o 
  -2  31   8        0.01       -0.88      3.21 o 
  -1  31   8       38.38       42.23      5.17 o 
   0  31   8        0.09       -1.16      2.56 o 
   1  31   8        2.00       -2.40      2.58 o 
   2  31   8        7.23       10.70      3.22 o 
  -1  32   8        5.95        4.37      5.77 o 
   0  32   8        0.33        1.22      5.25 o 
  -8   1   9       26.59       28.89      3.67 o 
  -7   1   9       16.24       11.56      2.71 o 
  -6   1   9      198.27      156.61      5.60 o 
  -5   1   9      239.97      212.16      7.60 o 
  -4   1   9      130.89      129.19      9.15 o 
  -3   1   9     3159.32     3343.31    226.79 o 
  -2   1   9       13.46       11.17      1.47 o 
  -1   1   9      224.71      233.67     10.64 o 
   0   1   9       19.14       15.01      1.15 o 
   1   1   9       26.56       30.41      1.49 o 
   2   1   9       64.29       66.59      2.26 o 
   3   1   9     1077.74     1045.14     33.31 o 
   4   1   9      197.54      187.84      6.78 o 
   5   1   9       65.58       64.91      3.99 o 
   6   1   9       94.60       89.85      4.58 o 
   7   1   9        0.43       -0.03      2.38 o 
   8   1   9        2.84        4.25      2.89 o 
  -8   2   9        4.30        0.93      2.51 o 
  -7   2   9       59.52       53.03      4.13 o 
  -6   2   9       34.35       31.95      3.23 o 
  -5   2   9     1345.53     1261.45     25.96 o 
  -4   2   9      770.73      798.55     64.04 o 
  -3   2   9      196.77      200.64     15.09 o 
  -2   2   9      714.66      681.10     35.83 o 
  -1   2   9      254.71      232.07      9.92 o 
   0   2   9        1.67        0.49      0.77 o 
   1   2   9       36.33       32.37      1.90 o 
   2   2   9       87.09       78.67      3.90 o 
   3   2   9     1046.86     1036.35     39.37 o 
   4   2   9      119.77      118.16      3.98 o 
   5   2   9      907.09      884.98     34.57 o 
   6   2   9        8.96       12.34      2.70 o 
   7   2   9      131.25      115.50      5.49 o 
   8   2   9        1.41       -1.05      2.43 o 
  -8   3   9        0.06        1.72      2.47 o 
  -7   3   9      228.79      212.70      6.80 o 
  -6   3   9        0.32       -0.33      1.88 o 
  -5   3   9       19.03       21.05      2.41 o 
  -4   3   9      182.38      182.66     14.32 o 
  -3   3   9        2.40        1.94      1.61 o 
  -2   3   9      527.11      532.33     33.84 o 
  -1   3   9     1403.22     1542.49     79.10 o 
   0   3   9      212.07      225.40      9.86 o 
   1   3   9      195.22      194.34      5.20 o 
   2   3   9      673.62      665.52     19.15 o 
   3   3   9      858.97      793.78     23.60 o 
   4   3   9      256.11      241.71      8.27 o 
   5   3   9      172.99      167.36      6.79 o 
   6   3   9        6.99        7.85      2.48 o 
   7   3   9        1.41        8.16      2.81 o 
   8   3   9        8.00        9.96      3.14 o 
  -8   4   9       23.60       23.66      3.52 o 
  -7   4   9      117.46      118.15      5.41 o 
  -6   4   9        0.80        1.10      1.92 o 
  -5   4   9       13.60       11.05      2.12 o 
  -4   4   9       16.40       13.37      1.99 o 
  -3   4   9     1697.67     1680.81    113.35 o 
  -2   4   9        0.00        0.23      0.99 o 
  -1   4   9     2119.17     2191.98    123.73 o 
   0   4   9       67.63       69.64      2.56 o 
   1   4   9     1861.75     1862.24     46.94 o 
   2   4   9      273.57      266.89      8.73 o 
   3   4   9      139.21      139.77      5.39 o 
   4   4   9       22.86       21.33      2.30 o 
   5   4   9        0.07        0.73      1.71 o 
   6   4   9       20.26       21.49      3.08 o 
   7   4   9      137.46      137.82      5.92 o 
   8   4   9       14.49       20.06      3.55 o 
  -8   5   9        6.16        7.98      2.84 o 
  -7   5   9       52.04       51.01      4.08 o 
  -6   5   9       71.28       60.93      3.91 o 
  -5   5   9      275.57      269.38     25.71 o 
  -4   5   9       30.57       26.25      2.78 o 
  -3   5   9      956.91      938.63     57.28 o 
  -2   5   9      153.70      142.43     10.22 o 
  -1   5   9      898.91      957.39     48.10 o 
   0   5   9       33.78       28.37      2.74 o 
   1   5   9     1318.28     1358.48     44.29 o 
   2   5   9        6.47        6.63      1.30 o 
   3   5   9      610.47      560.71     25.21 o 
   4   5   9        4.69        2.85      1.65 o 
   5   5   9      142.34      140.61     10.18 o 
   6   5   9       17.90       21.41      2.59 o 
   7   5   9       22.32       27.56      3.61 o 
   8   5   9        0.77       -0.18      2.62 o 
  -8   6   9        5.82        8.02      2.82 o 
  -7   6   9       39.22       42.68      3.79 o 
  -6   6   9        0.36       -1.69      1.82 o 
  -5   6   9       61.82       63.42      5.05 o 
  -4   6   9       87.04       80.10      8.40 o 
  -3   6   9      666.70      646.89     36.10 o 
  -2   6   9       80.26       76.02      4.92 o 
  -1   6   9      280.86      257.72     14.22 o 
   0   6   9       21.57       21.19      1.56 o 
   1   6   9     2075.96     2144.17     74.47 o 
   2   6   9        8.03        7.58      1.34 o 
   3   6   9     1113.00     1076.96     51.97 o 
   4   6   9      188.96      170.71      7.39 o 
   5   6   9        5.80        5.28      1.82 o 
   6   6   9        0.01        0.08      1.86 o 
   7   6   9       66.41       72.86      4.72 o 
   8   6   9        7.15       10.43      3.28 o 
  -8   7   9       15.81       19.47      3.43 o 
  -7   7   9        0.01       -2.16      2.16 o 
  -6   7   9       17.49       18.21      2.45 o 
  -5   7   9        2.55        4.98      1.85 o 
  -4   7   9       68.30       58.14      5.52 o 
  -3   7   9       25.53       27.04      2.88 o 
  -2   7   9      216.65      193.72     11.38 o 
  -1   7   9      869.27      833.64     42.52 o 
   0   7   9      991.28      963.42     46.96 o 
   1   7   9      147.10      159.49      5.37 o 
   2   7   9      450.34      421.94     17.91 o 
   3   7   9      276.98      261.47     13.36 o 
   4   7   9        2.35        1.73      1.57 o 
   5   7   9       37.26       37.29      2.90 o 
   6   7   9        2.68        2.92      1.94 o 
   7   7   9       29.17       26.10      3.62 o 
   8   7   9        8.65       12.33      3.32 o 
  -8   8   9        9.31       18.54      4.95 o 
  -7   8   9        6.14        5.10      2.31 o 
  -6   8   9       31.15       35.25      3.35 o 
  -5   8   9      646.69      603.55     42.47 o 
  -4   8   9       15.92       14.72      2.09 o 
  -3   8   9      571.65      503.28     34.74 o 
  -2   8   9      111.67      101.57      7.93 o 
  -1   8   9        3.03        4.06      1.36 o 
   0   8   9      120.18      113.80      6.68 o 
   1   8   9      137.62      147.19      7.95 o 
   2   8   9        9.55       10.37      1.56 o 
   3   8   9      171.03      144.84      7.88 o 
   4   8   9        7.49        6.35      1.80 o 
   5   8   9      278.08      271.04     13.38 o 
   6   8   9       12.90       15.81      2.53 o 
   7   8   9        0.03        1.64      2.53 o 
   8   8   9       17.17       26.73      3.93 o 
  -8   9   9        0.01        1.04      2.93 o 
  -7   9   9       41.86       46.06      3.92 o 
  -6   9   9       80.04       81.97      6.48 o 
  -5   9   9       20.24       19.66      2.40 o 
  -4   9   9       10.87        8.77      1.92 o 
  -3   9   9       19.47       30.78      2.16 o 
  -2   9   9       93.74       85.86      6.82 o 
  -1   9   9     1793.88     1973.18    110.89 o 
   0   9   9       49.31       42.12      2.10 o 
   1   9   9     2072.16     2146.19     96.41 o 
   2   9   9        0.32        1.07      1.17 o 
   3   9   9      271.67      287.36     16.77 o 
   4   9   9       49.91       47.24      2.98 o 
   5   9   9       57.55       56.36      3.34 o 
   6   9   9      143.84      132.42      7.77 o 
   7   9   9        9.35        9.79      2.64 o 
   8   9   9        0.12        2.65      2.96 o 
  -8  10   9        0.03       -0.78      2.74 o 
  -7  10   9        1.89        1.42      1.93 o 
  -6  10   9       38.38       35.56      3.65 o 
  -5  10   9       39.36       45.16      3.06 o 
  -4  10   9      153.47      155.29      8.49 o 
  -3  10   9      196.27      221.61     14.21 o 
  -2  10   9      184.92      170.04      9.34 o 
  -1  10   9      531.70      570.84     37.53 o 
   0  10   9       49.65       41.72      2.32 o 
   1  10   9        5.98        6.15      1.50 o 
   2  10   9      263.35      244.37     10.06 o 
   3  10   9       33.73       34.28      2.26 o 
   4  10   9       79.17       72.20      3.76 o 
   5  10   9       86.72       77.77      5.35 o 
   6  10   9        0.84        5.63      2.18 o 
   7  10   9        0.70       -0.06      2.14 o 
   8  10   9        0.01        1.22      3.83 o 
  -8  11   9        1.79        1.86      2.95 o 
  -7  11   9       68.31       77.94      5.68 o 
  -6  11   9        0.55        0.09      1.66 o 
  -5  11   9       14.03       13.56      2.20 o 
  -4  11   9        0.43        1.59      1.45 o 
  -3  11   9      964.48      919.56     56.38 o 
  -2  11   9        9.99       10.31      1.61 o 
  -1  11   9       72.55       66.44      2.77 o 
   0  11   9        8.12        7.47      1.57 o 
   1  11   9       97.24       87.38      5.60 o 
   2  11   9       46.91       40.56      2.52 o 
   3  11   9      686.54      706.28     36.33 o 
   4  11   9        0.78        1.77      1.66 o 
   5  11   9       58.81       65.87      6.36 o 
   6  11   9        2.44        2.82      2.01 o 
   7  11   9       38.33       48.44      3.85 o 
  -8  12   9        3.27        1.25      3.05 o 
  -7  12   9        2.63        2.74      2.43 o 
  -6  12   9        0.96        1.23      1.84 o 
  -5  12   9        9.66        8.48      2.06 o 
  -4  12   9      256.40      239.97     15.10 o 
  -3  12   9       16.20       13.54      1.90 o 
  -2  12   9       83.10       66.72      5.11 o 
  -1  12   9        2.60        2.12      1.33 o 
   0  12   9       24.55       27.43      2.34 o 
   1  12   9      151.34      162.30      7.76 o 
   2  12   9        6.00        6.56      1.51 o 
   3  12   9        0.63        1.34      1.41 o 
   4  12   9       76.80       78.66      3.56 o 
   5  12   9        1.33        3.50      1.99 o 
   6  12   9        0.25       -0.52      2.19 o 
   7  12   9        0.33       -0.65      2.21 o 
  -8  13   9        2.20        0.92      2.65 o 
  -7  13   9       40.94       53.99      5.58 o 
  -6  13   9       52.79       55.90      3.88 o 
  -5  13   9        0.99        3.50      1.62 o 
  -4  13   9       17.43       15.31      1.98 o 
  -3  13   9      411.49      425.93     25.86 o 
  -2  13   9        8.28       11.98      1.73 o 
  -1  13   9      237.07      232.12     12.99 o 
   0  13   9       26.16       29.69      3.56 o 
   1  13   9       49.33       55.14      3.24 o 
   2  13   9       12.42       12.36      1.97 o 
   3  13   9      433.67      396.15     18.70 o 
   4  13   9      163.97      152.27      6.86 o 
   5  13   9        1.56        0.98      1.80 o 
   6  13   9       37.67       31.59      3.15 o 
   7  13   9       19.90       20.70      3.48 o 
  -7  14   9        9.40        9.98      2.93 o 
  -6  14   9        4.54        2.43      2.04 o 
  -5  14   9       10.98       13.61      2.11 o 
  -4  14   9       93.36       85.97      4.85 o 
  -3  14   9       80.69       69.66      5.18 o 
  -2  14   9      219.12      212.70     15.21 o 
  -1  14   9      430.56      393.34     25.75 o 
   0  14   9      129.31      116.89      7.38 o 
   1  14   9       48.89       43.96      5.10 o 
   2  14   9       31.42       31.67      2.57 o 
   3  14   9       11.76       13.20      1.90 o 
   4  14   9        2.86        3.11      1.58 o 
   5  14   9       34.37       37.27      3.14 o 
   6  14   9        0.03       -0.80      1.96 o 
   7  14   9        5.85        7.37      2.69 o 
  -7  15   9       26.78       31.82      3.79 o 
  -6  15   9       11.99       12.05      2.86 o 
  -5  15   9       23.02       23.15      2.40 o 
  -4  15   9       11.50       17.16      2.31 o 
  -3  15   9       11.46        7.01      1.62 o 
  -2  15   9       95.04       80.45      5.24 o 
  -1  15   9     1034.97     1007.73     66.43 o 
   0  15   9       31.34       27.60      2.93 o 
   1  15   9      540.65      559.05     39.97 o 
   2  15   9        0.04       -1.47      1.47 o 
   3  15   9        1.80       -0.58      1.36 o 
   4  15   9        1.39       -0.37      1.46 o 
   5  15   9       40.39       32.48      3.04 o 
   6  15   9        1.22       -0.27      2.04 o 
   7  15   9        1.22        0.52      2.37 o 
  -7  16   9        5.05        8.64      2.91 o 
  -6  16   9        0.69        1.21      2.28 o 
  -5  16   9      111.32      118.61      7.03 o 
  -4  16   9       75.12       71.19      4.30 o 
  -3  16   9       17.94       16.34      1.97 o 
  -2  16   9        0.04       -0.11      1.35 o 
  -1  16   9       34.28       31.97      2.34 o 
   0  16   9       56.64       62.84      4.30 o 
   1  16   9      339.82      326.74     21.16 o 
   2  16   9       29.20       29.43      2.59 o 
   3  16   9        3.33        2.86      1.78 o 
   4  16   9        4.46        1.26      1.57 o 
   5  16   9       25.21       23.60      2.87 o 
   6  16   9        1.88        2.23      2.25 o 
   7  16   9        3.13       -0.31      2.51 o 
  -7  17   9        1.68        0.61      2.61 o 
  -6  17   9        9.94        5.14      2.63 o 
  -5  17   9        2.80        5.59      1.93 o 
  -4  17   9       41.17       39.11      3.26 o 
  -3  17   9       51.89       50.55      4.07 o 
  -2  17   9        0.66        0.42      1.37 o 
  -1  17   9      176.47      141.17      9.94 o 
   0  17   9        0.60       -1.28      1.78 o 
   1  17   9      351.61      357.86     23.60 o 
   2  17   9        2.68       -0.98      1.80 o 
   3  17   9      221.72      234.09     12.80 o 
   4  17   9        3.09        5.98      1.86 o 
   5  17   9       19.53       22.45      2.86 o 
   6  17   9        0.07        1.31      2.19 o 
   7  17   9        0.46       -0.48      2.54 o 
  -7  18   9       22.04       30.51      4.03 o 
  -6  18   9       16.71       20.46      2.85 o 
  -5  18   9       47.35       47.37      3.96 o 
  -4  18   9       44.36       47.34      2.94 o 
  -3  18   9       50.70       67.16      3.20 o 
  -2  18   9       36.22       31.45      2.38 o 
  -1  18   9       69.95       87.65      6.12 o 
   0  18   9      276.52      278.56     14.73 o 
   1  18   9      172.98      198.92     13.40 o 
   2  18   9      118.44      116.83      8.82 o 
   3  18   9       20.53       28.71      2.76 o 
   4  18   9       18.36       15.07      2.27 o 
   5  18   9        0.06       -1.15      1.64 o 
   6  18   9        1.56        1.47      2.26 o 
  -7  19   9       10.20       12.88      3.42 o 
  -6  19   9       37.17       40.27      4.08 o 
  -5  19   9      166.19      155.11      8.83 o 
  -4  19   9       10.72       11.34      2.12 o 
  -3  19   9      102.36      100.09      4.41 o 
  -2  19   9       41.26       35.28      2.51 o 
  -1  19   9       23.59       18.10      2.65 o 
   0  19   9        5.73        5.23      2.21 o 
   1  19   9       71.62       58.51      4.49 o 
   2  19   9        4.74        4.59      2.15 o 
   3  19   9       58.59       66.75      4.22 o 
   4  19   9       22.67       21.71      2.75 o 
   5  19   9       37.14       32.48      2.88 o 
   6  19   9        0.28       -2.07      2.11 o 
  -6  20   9        2.03        3.29      2.29 o 
  -5  20   9       14.64       16.27      2.73 o 
  -4  20   9        0.06        0.24      1.63 o 
  -3  20   9        9.46       15.75      2.17 o 
  -2  20   9        1.21        1.60      1.56 o 
  -1  20   9       71.88       65.78      5.23 o 
   0  20   9       45.83       44.35      3.49 o 
   1  20   9      145.58      161.41     10.79 o 
   2  20   9        1.24        2.39      2.09 o 
   3  20   9       42.10       43.44      3.72 o 
   4  20   9        1.05        2.45      1.97 o 
   5  20   9      104.53      103.17      5.92 o 
   6  20   9        1.12        1.01      2.40 o 
  -6  21   9       19.07       18.00      3.08 o 
  -5  21   9       11.79       16.91      2.87 o 
  -4  21   9        1.39        1.33      1.77 o 
  -3  21   9      174.58      176.78     11.53 o 
  -2  21   9        7.65        4.12      1.85 o 
  -1  21   9       82.01       77.60      4.33 o 
   0  21   9       22.37       21.01      2.85 o 
   1  21   9      152.96      151.54      8.59 o 
   2  21   9       23.42       30.51      3.27 o 
   3  21   9      139.25      150.24      8.28 o 
   4  21   9       31.76       28.39      3.45 o 
   5  21   9       27.28       31.32      3.31 o 
   6  21   9       12.97       12.72      2.93 o 
  -6  22   9       24.49       32.18      3.59 o 
  -5  22   9      123.36      142.28      8.40 o 
  -4  22   9        0.60       -0.48      1.84 o 
  -3  22   9       36.96       27.67      2.64 o 
  -2  22   9       12.46        9.32      2.16 o 
  -1  22   9        6.25        9.98      2.44 o 
   0  22   9       12.16       15.59      2.76 o 
   1  22   9      106.31      112.77      5.02 o 
   2  22   9        0.02       -0.98      2.02 o 
   3  22   9        0.01        0.15      2.07 o 
   4  22   9       40.88       36.10      3.73 o 
   5  22   9      100.65      115.39      6.90 o 
  -6  23   9        0.36        2.62      4.82 o 
  -5  23   9       10.41       13.53      2.78 o 
  -4  23   9       27.77       30.78      3.22 o 
  -3  23   9      141.98      139.41      8.92 o 
  -2  23   9        0.02       -0.35      1.67 o 
  -1  23   9       61.65       76.31      4.54 o 
   0  23   9        0.65        2.58      2.20 o 
   1  23   9       16.66       26.41      3.21 o 
   2  23   9        4.03        2.19      2.25 o 
   3  23   9      148.28      152.90      6.08 o 
   4  23   9       14.20       15.73      3.18 o 
   5  23   9       14.76       20.26      3.60 o 
  -5  24   9       25.32       29.45      4.39 o 
  -4  24   9        2.93        4.73      2.34 o 
  -3  24   9       16.54       18.13      2.77 o 
  -2  24   9        5.62        7.59      2.60 o 
  -1  24   9       36.68       33.38      3.56 o 
   0  24   9        1.44        0.44      2.16 o 
   1  24   9       63.26       70.87      4.92 o 
   2  24   9        4.27        6.39      2.60 o 
   3  24   9       10.91       12.08      2.94 o 
   4  24   9        0.45        0.87      2.56 o 
   5  24   9       27.69       36.96      4.23 o 
  -5  25   9        1.98        2.39      2.90 o 
  -4  25   9        0.40       -1.41      2.03 o 
  -3  25   9        5.60        8.22      2.71 o 
  -2  25   9        5.11        5.34      2.57 o 
  -1  25   9      204.97      208.71      9.90 o 
   0  25   9        1.86        0.89      2.27 o 
   1  25   9       17.50       23.66      3.38 o 
   2  25   9       14.51       13.49      3.07 o 
   3  25   9       36.58       52.91      4.32 o 
   4  25   9        1.61       -1.31      2.52 o 
  -4  26   9        2.31        1.60      2.59 o 
  -3  26   9        2.81        2.82      2.46 o 
  -2  26   9       34.46       39.09      3.91 o 
  -1  26   9       46.14       49.11      4.15 o 
   0  26   9        2.49        3.18      2.44 o 
   1  26   9       47.49       38.74      3.93 o 
   2  26   9        5.04        4.94      2.74 o 
   3  26   9        7.12        8.83      3.00 o 
   4  26   9        0.55        2.20      2.73 o 
  -4  27   9        0.24       -1.66      2.57 o 
  -3  27   9       15.59       12.45      3.19 o 
  -2  27   9        0.07        0.58      2.38 o 
  -1  27   9       57.26       71.04      4.83 o 
   0  27   9        0.00       -0.16      2.40 o 
   1  27   9        5.31        9.41      2.96 o 
   2  27   9        0.48       -0.80      2.44 o 
   3  27   9       86.46       97.24      9.65 o 
   4  27   9        2.65        8.75      5.95 o 
  -3  28   9       61.96       75.07      6.15 o 
  -2  28   9        1.16        5.07      3.44 o 
  -1  28   9        0.23       -1.36      2.58 o 
   0  28   9        0.49        0.35      2.48 o 
   1  28   9       36.19       45.48      4.29 o 
   2  28   9        7.44       10.72      3.19 o 
   3  28   9       26.26       40.00      4.26 o 
  -3  29   9        1.82        5.37      3.66 o 
  -2  29   9        0.58        3.12      3.50 o 
  -1  29   9       13.52       17.82      3.48 o 
   0  29   9        9.40       12.89      3.31 o 
   1  29   9        4.27        3.64      2.84 o 
   2  29   9        0.93       -0.72      2.67 o 
  -2  30   9        4.47        3.26      3.82 o 
  -1  30   9       10.91        6.20      3.64 o 
   0  30   9       15.19       16.02      3.47 o 
   1  30   9      142.59      168.13      8.41 o 
  -8   0  10        4.52        6.34      4.27 o 
  -7   0  10        0.55        0.06      3.03 o 
  -6   0  10       26.10       27.59      4.81 o 
  -5   0  10      427.03      365.17     11.08 o 
  -4   0  10       31.23       27.47      3.90 o 
  -3   0  10        1.11       -0.51      1.74 o 
  -2   0  10       50.17       41.74      3.86 o 
  -1   0  10      942.22      892.21     30.35 o 
   0   0  10        1.53        1.35      1.39 o 
   1   0  10      691.67      658.43     41.19 o 
   2   0  10      175.51      135.74     10.62 o 
   3   0  10       63.02       63.72      4.10 o 
   4   0  10        0.16       -1.04      1.97 o 
   5   0  10      128.56      116.06      6.97 o 
   6   0  10        2.83        2.10      3.06 o 
   7   0  10       29.31       31.69      9.27 o 
   8   0  10        2.99        7.70      6.30 o 
  -8   1  10       15.90       15.92      3.36 o 
  -7   1  10        2.75        1.03      2.24 o 
  -6   1  10        0.71       -0.14      1.94 o 
  -5   1  10       39.69       40.22      3.34 o 
  -4   1  10       92.06       78.39      4.98 o 
  -3   1  10       86.78       80.10      3.38 o 
  -2   1  10       14.14       18.01      1.82 o 
  -1   1  10      350.97      339.15      7.20 o 
   0   1  10      143.34      156.71      6.06 o 
   1   1  10       20.50       19.09      1.47 o 
   2   1  10       11.03        6.28      1.48 o 
   3   1  10       50.74       51.12      2.63 o 
   4   1  10       24.20       23.15      2.44 o 
   5   1  10      202.26      196.56      8.11 o 
   6   1  10       38.97       38.02      3.63 o 
   7   1  10       10.65       10.90      2.93 o 
   8   1  10       22.99       26.54      3.95 o 
  -8   2  10        5.26        6.00      2.82 o 
  -7   2  10       14.57       15.01      3.09 o 
  -6   2  10       22.15       21.39      2.99 o 
  -5   2  10        5.47        1.41      1.94 o 
  -4   2  10        3.42        2.01      1.55 o 
  -3   2  10       46.09       38.54      2.64 o 
  -2   2  10        7.46        9.74      1.54 o 
  -1   2  10       27.04       24.57      1.90 o 
   0   2  10       58.33       54.88      2.91 o 
   1   2  10      182.76      186.85      7.41 o 
   2   2  10        4.57        4.22      1.41 o 
   3   2  10      313.63      306.84      8.08 o 
   4   2  10      106.24       90.54      3.70 o 
   5   2  10        0.77        1.53      2.06 o 
   6   2  10       18.55       15.52      2.93 o 
   7   2  10        0.19        0.46      2.48 o 
   8   2  10        0.75       -2.75      3.52 o 
  -8   3  10        0.50        1.18      2.60 o 
  -7   3  10       16.80       17.26      3.23 o 
  -6   3  10        0.13        0.83      2.06 o 
  -5   3  10        3.13        1.25      1.92 o 
  -4   3  10      114.07      107.28      8.66 o 
  -3   3  10      708.25      679.14     39.63 o 
  -2   3  10       57.96       53.17      2.61 o 
  -1   3  10       68.22       63.63      4.59 o 
   0   3  10      132.17      120.99      5.14 o 
   1   3  10       68.12       59.50      3.05 o 
   2   3  10        7.74        6.09      1.35 o 
   3   3  10      260.45      226.25      5.62 o 
   4   3  10       80.70       70.54      4.03 o 
   5   3  10       30.06       30.50      2.83 o 
   6   3  10        6.92        5.75      2.40 o 
   7   3  10        1.21        1.35      2.42 o 
   8   3  10        7.80        5.19      4.39 o 
  -8   4  10        0.95       -0.06      2.66 o 
  -7   4  10      101.13      100.22      5.23 o 
  -6   4  10       12.43       12.07      2.63 o 
  -5   4  10       20.73       20.69      2.79 o 
  -4   4  10        0.62        1.18      1.55 o 
  -3   4  10       10.02       10.73      1.91 o 
  -2   4  10      204.92      193.09      4.92 o 
  -1   4  10     1304.86     1306.22     65.03 o 
   0   4  10        4.39        5.39      1.26 o 
   1   4  10      466.29      448.01     15.56 o 
   2   4  10      149.98      139.97      5.53 o 
   3   4  10        3.47        0.11      1.52 o 
   4   4  10       44.64       40.49      2.83 o 
   5   4  10       93.98       93.21      4.05 o 
   6   4  10       36.66       26.99      3.32 o 
   7   4  10       50.60       56.41      4.54 o 
  -8   5  10        2.01        2.71      2.85 o 
  -7   5  10        8.52        9.13      2.86 o 
  -6   5  10       18.77       17.65      2.86 o 
  -5   5  10       63.91       66.65      6.02 o 
  -4   5  10       12.79       13.98      2.08 o 
  -3   5  10        0.41        0.77      1.51 o 
  -2   5  10       31.65       26.70      2.27 o 
  -1   5  10       26.90       30.60      1.88 o 
   0   5  10      162.45      152.67      5.29 o 
   1   5  10      582.20      546.35     24.58 o 
   2   5  10      100.92       95.80      3.34 o 
   3   5  10        3.79        5.75      1.71 o 
   4   5  10        3.28        2.04      1.73 o 
   5   5  10        0.98       -0.80      1.67 o 
   6   5  10        5.12        2.89      2.25 o 
   7   5  10       14.90       20.98      3.35 o 
  -8   6  10        1.57        3.17      2.90 o 
  -7   6  10        1.60        2.88      2.47 o 
  -6   6  10        0.11        0.28      1.99 o 
  -5   6  10       31.19       37.68      3.66 o 
  -4   6  10        0.55        1.10      1.61 o 
  -3   6  10      157.24      152.85      8.10 o 
  -2   6  10      378.79      379.84     19.31 o 
  -1   6  10       86.21       64.69      3.56 o 
   0   6  10       55.02       53.51      3.21 o 
   1   6  10       30.76       26.11      2.00 o 
   2   6  10      225.29      203.50      7.18 o 
   3   6  10        0.45        0.39      1.52 o 
   4   6  10       31.30       25.94      2.53 o 
   5   6  10       97.56       95.91      4.85 o 
   6   6  10        1.95        2.59      2.35 o 
   7   6  10       18.54       19.85      3.43 o 
  -8   7  10       10.05       16.46      3.45 o 
  -7   7  10        0.09       -0.55      2.20 o 
  -6   7  10        8.84       11.76      2.68 o 
  -5   7  10      332.36      332.25     22.14 o 
  -4   7  10        9.45       10.30      2.03 o 
  -3   7  10      427.23      415.29     22.63 o 
  -2   7  10       15.52       15.82      1.76 o 
  -1   7  10      173.07      182.73     11.06 o 
   0   7  10      194.51      183.60      9.76 o 
   1   7  10      896.90      928.76     34.73 o 
   2   7  10        3.72        6.25      1.52 o 
   3   7  10      398.44      357.12     15.50 o 
   4   7  10       29.11       29.73      2.58 o 
   5   7  10       15.96       10.55      2.30 o 
   6   7  10        1.84        0.79      1.88 o 
   7   7  10       31.37       25.94      3.78 o 
  -8   8  10        4.97        5.51      2.93 o 
  -7   8  10        1.10        0.11      2.30 o 
  -6   8  10       48.18       48.22      4.32 o 
  -5   8  10       24.12       22.87      4.22 o 
  -4   8  10      105.91      108.93      9.04 o 
  -3   8  10       48.39       48.78      3.72 o 
  -2   8  10        3.09        2.55      1.38 o 
  -1   8  10      356.74      335.32     23.26 o 
   0   8  10       11.08       12.39      1.54 o 
   1   8  10       86.77       89.53      5.55 o 
   2   8  10       19.77       19.72      1.88 o 
   3   8  10        3.54        5.68      1.78 o 
   4   8  10        4.41        4.20      1.80 o 
   5   8  10       26.58       26.24      2.80 o 
   6   8  10       18.73       18.16      2.77 o 
   7   8  10       14.83       15.22      3.43 o 
  -8   9  10        0.14        1.74      3.15 o 
  -7   9  10       56.89       61.34      5.21 o 
  -6   9  10        5.26        2.84      1.99 o 
  -5   9  10       46.23       48.81      3.25 o 
  -4   9  10        0.15        2.25      1.74 o 
  -3   9  10      392.17      386.80     24.22 o 
  -2   9  10        0.63        0.83      1.31 o 
  -1   9  10      304.72      307.71     16.44 o 
   0   9  10      286.52      274.05     13.87 o 
   1   9  10        1.57        2.00      1.36 o 
   2   9  10       43.23       42.47      3.33 o 
   3   9  10      277.09      274.05     15.15 o 
   4   9  10        1.68        1.23      1.60 o 
   5   9  10       11.02       13.64      2.43 o 
   6   9  10       11.51       10.46      2.46 o 
   7   9  10      102.66      122.87      5.97 o 
  -8  10  10        3.89        8.05      6.82 o 
  -7  10  10       61.71       60.44      4.48 o 
  -6  10  10       36.23       39.31      3.46 o 
  -5  10  10       52.73       50.96      3.89 o 
  -4  10  10       45.12       44.39      3.04 o 
  -3  10  10      286.85      269.37     17.96 o 
  -2  10  10       41.06       40.49      2.41 o 
  -1  10  10      203.48      199.58     13.37 o 
   0  10  10        8.25        9.53      1.76 o 
   1  10  10      207.45      195.70     11.53 o 
   2  10  10       54.08       53.96      3.01 o 
   3  10  10       10.63       14.77      1.97 o 
   4  10  10        7.93       12.96      2.20 o 
   5  10  10      106.57       95.18      7.54 o 
   6  10  10       22.64       21.71      2.95 o 
   7  10  10        0.28        0.30      2.62 o 
  -7  11  10       15.16       17.07      3.64 o 
  -6  11  10        5.15        6.39      2.24 o 
  -5  11  10      112.96      131.31      8.97 o 
  -4  11  10       18.13       20.78      2.55 o 
  -3  11  10        1.25        1.65      1.47 o 
  -2  11  10       25.10       23.24      2.08 o 
  -1  11  10       43.56       43.41      2.99 o 
   0  11  10       12.08       14.89      1.93 o 
   1  11  10        7.70        4.34      1.62 o 
   2  11  10       18.26       14.72      2.06 o 
   3  11  10       21.10       22.57      2.14 o 
   4  11  10      103.11      102.16      6.58 o 
   5  11  10       12.45        9.35      2.33 o 
   6  11  10        7.77        8.68      2.46 o 
   7  11  10        2.20        5.11      2.64 o 
  -7  12  10       34.27       49.09      4.29 o 
  -6  12  10        8.20        5.42      2.15 o 
  -5  12  10      247.11      254.77     16.15 o 
  -4  12  10      174.54      154.41      9.01 o 
  -3  12  10      252.33      230.01     12.43 o 
  -2  12  10       69.63       65.33      3.39 o 
  -1  12  10       25.37       26.75      2.46 o 
   0  12  10        2.80        2.93      1.48 o 
   1  12  10      209.13      208.36     14.15 o 
   2  12  10       15.88       17.36      2.14 o 
   3  12  10       24.84       29.18      2.64 o 
   4  12  10       11.06       10.13      2.22 o 
   5  12  10      183.11      204.23     11.73 o 
   6  12  10        2.88        3.53      2.28 o 
   7  12  10        0.95        2.34      2.49 o 
  -7  13  10        0.05        1.27      2.64 o 
  -6  13  10        3.39        4.67      2.23 o 
  -5  13  10       10.32       13.54      2.45 o 
  -4  13  10        0.78        2.26      1.60 o 
  -3  13  10       24.98       26.64      2.31 o 
  -2  13  10      334.65      305.60     17.34 o 
  -1  13  10      347.26      330.15     25.72 o 
   0  13  10      109.77      115.30      7.42 o 
   1  13  10      191.90      210.92     14.17 o 
   2  13  10        5.26        4.60      1.79 o 
   3  13  10        5.31        4.52      1.86 o 
   4  13  10        3.14        4.62      2.01 o 
   5  13  10       37.82       40.75      3.89 o 
   6  13  10        1.53        0.77      2.19 o 
   7  13  10       10.80       11.34      2.96 o 
  -7  14  10       28.41       31.00      3.87 o 
  -6  14  10        1.20        0.59      1.97 o 
  -5  14  10       28.11       32.49      3.04 o 
  -4  14  10       22.20       26.97      2.49 o 
  -3  14  10      186.00      184.03     13.08 o 
  -2  14  10        4.52        6.57      1.70 o 
  -1  14  10      113.54      118.35      8.71 o 
   0  14  10       11.02       13.55      2.50 o 
   1  14  10        0.37        2.40      1.88 o 
   2  14  10      205.49      204.35      9.81 o 
   3  14  10       10.04       12.73      2.21 o 
   4  14  10      149.46      152.25     10.03 o 
   5  14  10       89.91      103.79      7.80 o 
   6  14  10       14.15       17.13      2.90 o 
   7  14  10        2.92        3.12      2.97 o 
  -7  15  10       19.54       22.68      3.67 o 
  -6  15  10        2.24        3.05      2.11 o 
  -5  15  10      115.59      108.02      6.21 o 
  -4  15  10        6.07        5.49      1.79 o 
  -3  15  10        0.46        1.55      1.59 o 
  -2  15  10      473.34      454.78     26.42 o 
  -1  15  10       81.27       84.48      6.35 o 
   0  15  10      459.66      468.58     28.39 o 
   1  15  10        0.26        1.52      1.91 o 
   2  15  10      156.10      177.11      9.30 o 
   3  15  10      175.93      162.89      7.75 o 
   4  15  10        2.29        1.57      1.94 o 
   5  15  10        2.65        2.93      2.14 o 
   6  15  10        6.33        7.00      2.96 o 
  -7  16  10       25.73       27.94      3.89 o 
  -6  16  10        3.44        0.68      2.49 o 
  -5  16  10       21.78       18.22      2.70 o 
  -4  16  10       18.85       18.08      2.34 o 
  -3  16  10        7.51        8.76      1.88 o 
  -2  16  10        1.99        1.66      1.51 o 
  -1  16  10      299.27      294.34     12.02 o 
   0  16  10      112.01      113.73      6.14 o 
   1  16  10      261.71      270.34     21.42 o 
   2  16  10       43.04       54.27      3.79 o 
   3  16  10      284.46      321.21     19.03 o 
   4  16  10        4.41        6.03      2.25 o 
   5  16  10        6.51        6.57      2.35 o 
   6  16  10        0.19        0.52      2.28 o 
  -6  17  10       16.60       19.86      3.43 o 
  -5  17  10      117.90      117.22      8.40 o 
  -4  17  10       21.85       18.85      2.33 o 
  -3  17  10       19.02       21.13      2.31 o 
  -2  17  10       14.50       12.73      1.97 o 
  -1  17  10        9.37       10.95      2.38 o 
   0  17  10       10.23       12.97      2.58 o 
   1  17  10      141.90      151.11      6.37 o 
   2  17  10       26.12       26.73      3.18 o 
   3  17  10       56.05       57.23      3.98 o 
   4  17  10       34.02       36.09      3.17 o 
   5  17  10        2.73        3.70      2.27 o 
   6  17  10        6.45        6.37      2.64 o 
  -6  18  10        7.47        9.65      3.15 o 
  -5  18  10        0.02        1.34      1.77 o 
  -4  18  10       15.64       16.81      2.64 o 
  -3  18  10        0.21        1.68      1.71 o 
  -2  18  10       23.40       25.36      2.35 o 
  -1  18  10       52.95       61.84      5.66 o 
   0  18  10        0.06        1.00      1.88 o 
   1  18  10       59.10       51.97      3.78 o 
   2  18  10       14.03       14.51      2.63 o 
   3  18  10      105.26       96.36      6.62 o 
   4  18  10       47.93       43.45      3.42 o 
   5  18  10       20.63       18.67      3.39 o 
   6  18  10       23.85       30.16      3.46 o 
  -6  19  10        2.68        1.15      2.80 o 
  -5  19  10       45.58       53.07      3.75 o 
  -4  19  10       41.03       37.22      2.94 o 
  -3  19  10      361.97      341.69     18.84 o 
  -2  19  10       61.14       59.68      3.11 o 
  -1  19  10        8.00       13.83      2.61 o 
   0  19  10      149.73      144.91      9.17 o 
   1  19  10      129.11      128.36      5.71 o 
   2  19  10       50.86       54.63      4.17 o 
   3  19  10      186.19      198.76     12.49 o 
   4  19  10       38.74       37.70      3.27 o 
   5  19  10        5.53        9.09      3.01 o 
   6  19  10        0.64       -1.30      2.61 o 
  -6  20  10       38.09       43.80      4.95 o 
  -5  20  10        0.99        3.01      2.26 o 
  -4  20  10        0.57        1.05      1.77 o 
  -3  20  10       80.62       69.31      3.51 o 
  -2  20  10        1.64        2.76      1.81 o 
  -1  20  10       10.57       12.05      2.65 o 
   0  20  10       82.23       76.31      5.33 o 
   1  20  10       61.10       61.27      4.09 o 
   2  20  10       30.32       35.38      3.57 o 
   3  20  10       54.27       59.08      6.20 o 
   4  20  10        9.30       10.04      2.68 o 
   5  20  10        0.11        2.12      2.79 o 
  -6  21  10        0.25       -2.37      2.72 o 
  -5  21  10       16.95       21.02      3.09 o 
  -4  21  10        5.54        6.34      2.04 o 
  -3  21  10       19.35       24.66      2.57 o 
  -2  21  10        0.01        1.14      2.06 o 
  -1  21  10        0.45        2.71      2.30 o 
   0  21  10       34.64       42.56      3.67 o 
   1  21  10      181.43      176.86     16.48 o 
   2  21  10        6.70        3.48      2.35 o 
   3  21  10        6.90       11.41      2.83 o 
   4  21  10        4.78        5.42      2.68 o 
   5  21  10       64.40       67.44      5.63 o 
  -5  22  10       26.99       28.83      3.65 o 
  -4  22  10       10.65       13.28      2.40 o 
  -3  22  10       68.29       65.56      4.18 o 
  -2  22  10       20.97       24.61      3.21 o 
  -1  22  10       82.13       76.72      5.35 o 
   0  22  10       11.24       13.16      2.63 o 
   1  22  10       12.06       10.96      2.68 o 
   2  22  10        0.13       -1.30      2.21 o 
   3  22  10        2.46        3.64      2.45 o 
   4  22  10        1.26        0.91      2.57 o 
   5  22  10       54.76       71.38     11.38 o 
  -5  23  10       23.06       32.11      3.61 o 
  -4  23  10        0.05        0.59      2.16 o 
  -3  23  10       35.10       46.35      3.53 o 
  -2  23  10        0.03       -0.12      2.20 o 
  -1  23  10       12.92        9.62      2.75 o 
   0  23  10        8.99       11.70      2.76 o 
   1  23  10       81.41       78.33      4.61 o 
   2  23  10        6.07        4.03      2.50 o 
   3  23  10        2.45        1.02      2.49 o 
   4  23  10        1.39        3.51      2.88 o 
  -5  24  10       14.85       22.74      8.75 o 
  -4  24  10        1.72        3.57      2.42 o 
  -3  24  10        0.02       -0.03      2.03 o 
  -2  24  10        7.55        5.48      2.52 o 
  -1  24  10      113.41      115.74      6.21 o 
   0  24  10        1.62        2.57      2.36 o 
   1  24  10        3.81        7.79      2.64 o 
   2  24  10        0.19        2.73      2.52 o 
   3  24  10       30.99       33.28      4.23 o 
   4  24  10        9.25        7.67      3.10 o 
  -4  25  10       24.66       20.00      3.66 o 
  -3  25  10       11.79       22.84      4.31 o 
  -2  25  10        6.49        6.52      2.76 o 
  -1  25  10        0.00        1.89      2.41 o 
   0  25  10        0.01        1.81      2.25 o 
   1  25  10        8.81       13.72      3.06 o 
   2  25  10       23.36       28.86      3.69 o 
   3  25  10       11.58       16.41      3.95 o 
   4  25  10        6.03        7.70      3.56 o 
  -4  26  10       14.19       17.58      4.31 o 
  -3  26  10        0.45        0.29      3.18 o 
  -2  26  10        5.08        3.78      2.70 o 
  -1  26  10      120.18      123.31      5.81 o 
   0  26  10        2.24       -0.15      2.44 o 
   1  26  10        8.61        9.73      3.07 o 
   2  26  10       10.91       20.22      3.62 o 
   3  26  10      104.29      125.11      7.70 o 
  -3  27  10       46.81       62.25      5.95 o 
  -2  27  10       29.65       38.03      4.79 o 
  -1  27  10        0.44       -1.05      2.49 o 
   0  27  10        7.24        8.88      3.07 o 
   1  27  10       10.47        7.13      3.04 o 
   2  27  10       36.88       37.16      4.29 o 
   3  27  10       18.66       27.27      5.38 o 
  -2  28  10       12.08       11.62      3.91 o 
  -1  28  10       71.21       84.24      5.47 o 
   0  28  10        1.18       -0.81      2.55 o 
   1  28  10        1.49        2.59      2.91 o 
   2  28  10        0.85        1.82      3.28 o 
  -1  29  10        1.89        2.02      2.99 o 
   0  29  10        1.18       -1.08      2.95 o 
   1  29  10       64.62       66.12      7.52 o 
  -8   1  11        0.51       -1.32      2.64 o 
  -7   1  11       20.53       27.03      3.63 o 
  -6   1  11       25.74       28.99      3.40 o 
  -5   1  11       30.19       29.44      3.21 o 
  -4   1  11       35.01       37.91      3.42 o 
  -3   1  11      436.74      407.26      7.59 o 
  -2   1  11        1.74        2.85      1.60 o 
  -1   1  11      974.36      903.17     20.89 o 
   0   1  11       31.85       28.11      2.12 o 
   1   1  11      577.65      598.02     24.88 o 
   2   1  11       27.14       26.81      2.20 o 
   3   1  11       25.51       30.76      2.41 o 
   4   1  11       10.66       16.09      2.32 o 
   5   1  11       27.63       31.89      3.34 o 
   6   1  11        3.12        3.90      2.45 o 
   7   1  11       14.28       21.80      3.57 o 
  -8   2  11       15.46       12.61      3.46 o 
  -7   2  11       11.09       13.31      3.16 o 
  -6   2  11        8.95        8.22      2.47 o 
  -5   2  11        5.74        3.64      2.12 o 
  -4   2  11       48.66       39.98      3.38 o 
  -3   2  11      729.64      666.67     34.59 o 
  -2   2  11      537.32      510.45     15.33 o 
  -1   2  11       26.35       36.95      2.39 o 
   0   2  11      189.50      171.74      4.04 o 
   1   2  11        4.97        2.35      1.54 o 
   2   2  11      149.03      128.96      4.62 o 
   3   2  11      580.76      527.76     13.13 o 
   4   2  11       83.93       72.93      3.62 o 
   5   2  11        0.09       -0.17      1.98 o 
   6   2  11       26.59       33.44      3.64 o 
   7   2  11        2.74        5.33      2.93 o 
  -8   3  11        3.43       11.20      7.17 o 
  -7   3  11        2.30        1.76      2.40 o 
  -6   3  11       33.10       33.41      3.54 o 
  -5   3  11      165.10      155.86      5.73 o 
  -4   3  11       22.87       18.55      2.68 o 
  -3   3  11        9.15        8.63      2.00 o 
  -2   3  11       59.49       69.66      3.68 o 
  -1   3  11        5.41        7.38      1.83 o 
   0   3  11        0.17        0.79      1.30 o 
   1   3  11      496.46      473.32     20.06 o 
   2   3  11      270.52      261.21      8.26 o 
   3   3  11      110.96      109.53      3.99 o 
   4   3  11        3.94        2.55      1.81 o 
   5   3  11       62.63       64.59      4.20 o 
   6   3  11        8.04        9.84      2.85 o 
   7   3  11        6.15        5.92      2.92 o 
  -7   4  11        1.58        0.88      2.47 o 
  -6   4  11       81.61       86.72      4.88 o 
  -5   4  11        2.55        4.88      2.27 o 
  -4   4  11       14.74       13.92      2.24 o 
  -3   4  11       27.52       22.93      2.41 o 
  -2   4  11      169.96      138.41      9.17 o 
  -1   4  11     2170.39     2030.57     45.18 o 
   0   4  11        2.35        2.04      1.43 o 
   1   4  11     1419.47     1381.23     53.27 o 
   2   4  11       49.37       37.46      2.42 o 
   3   4  11       16.47        8.39      2.00 o 
   4   4  11       26.75       26.79      2.64 o 
   5   4  11       48.13       44.73      3.74 o 
   6   4  11        1.56        1.89      2.38 o 
   7   4  11        1.84        1.41      2.72 o 
  -7   5  11        7.20        6.71      2.88 o 
  -6   5  11       11.64        9.07      2.58 o 
  -5   5  11       26.92       20.73      3.06 o 
  -4   5  11      112.87      106.14      6.24 o 
  -3   5  11        4.34        5.00      1.84 o 
  -2   5  11      122.21      108.17      6.81 o 
  -1   5  11       20.42       20.10      2.38 o 
   0   5  11       41.80       44.67      2.31 o 
   1   5  11      157.89      151.83      7.27 o 
   2   5  11       99.08       85.36      4.41 o 
   3   5  11        1.51        3.72      1.75 o 
   4   5  11       50.26       47.52      3.10 o 
   5   5  11        9.71        5.20      2.12 o 
   6   5  11       36.58       37.24      3.87 o 
   7   5  11        8.86       10.26      3.26 o 
  -7   6  11       21.47       25.77      3.68 o 
  -6   6  11       13.16       10.88      2.80 o 
  -5   6  11        0.37       -0.12      1.81 o 
  -4   6  11        0.91        0.88      1.66 o 
  -3   6  11       70.93       74.42      5.20 o 
  -2   6  11        1.46       -1.30      1.54 o 
  -1   6  11      758.66      743.47     40.92 o 
   0   6  11      917.28      959.99     39.91 o 
   1   6  11      830.80      817.02     42.58 o 
   2   6  11      109.61      115.40      7.66 o 
   3   6  11       88.02       89.16      5.54 o 
   4   6  11       18.21       18.00      2.45 o 
   5   6  11       23.11       24.96      2.81 o 
   6   6  11        1.94        3.19      2.49 o 
   7   6  11        1.98        1.44      2.76 o 
  -7   7  11        0.00       -2.08      2.49 o 
  -6   7  11        5.56        5.53      2.46 o 
  -5   7  11       26.30       27.11      3.60 o 
  -4   7  11      124.90      110.38      5.29 o 
  -3   7  11       43.36       41.42      2.97 o 
  -2   7  11        3.55        2.20      1.69 o 
  -1   7  11       47.91       50.32      2.74 o 
   0   7  11      117.76      124.87      8.22 o 
   1   7  11      219.70      216.73     13.99 o 
   2   7  11       13.25       16.30      2.20 o 
   3   7  11      161.13      143.11      6.37 o 
   4   7  11       16.90        9.85      2.18 o 
   5   7  11       40.99       33.65      3.07 o 
   6   7  11       14.35       13.07      3.04 o 
   7   7  11        0.22        2.05      2.84 o 
  -7   8  11        7.46       10.55      3.07 o 
  -6   8  11        0.17        1.00      2.26 o 
  -5   8  11       22.65       23.80      2.82 o 
  -4   8  11      152.99      146.43     10.40 o 
  -3   8  11      610.76      568.61     33.33 o 
  -2   8  11      140.79      141.97      4.83 o 
  -1   8  11      952.58      831.28     28.86 o 
   0   8  11      665.62      605.72     33.69 o 
   1   8  11      854.01      792.08     52.09 o 
   2   8  11       12.57       16.69      2.32 o 
   3   8  11      478.33      468.22     20.08 o 
   4   8  11       34.11       33.47      2.92 o 
   5   8  11       13.44       13.39      2.48 o 
   6   8  11       11.99       13.80      2.77 o 
   7   8  11        3.99        3.49      2.95 o 
  -7   9  11       35.22       36.35      4.04 o 
  -6   9  11       21.45       24.72      3.47 o 
  -5   9  11        8.77        6.96      2.21 o 
  -4   9  11        7.82        4.30      1.97 o 
  -3   9  11      333.41      297.10     15.63 o 
  -2   9  11      256.72      240.92     13.45 o 
  -1   9  11      575.96      541.78     32.96 o 
   0   9  11      147.49      128.16      7.78 o 
   1   9  11      115.77      112.35      6.79 o 
   2   9  11      327.01      335.63     18.05 o 
   3   9  11      234.60      221.02     15.20 o 
   4   9  11       23.05       19.06      2.52 o 
   5   9  11        1.56        1.45      1.90 o 
   6   9  11       27.30       34.50      3.41 o 
   7   9  11       12.53       16.60      3.59 o 
  -7  10  11        3.47       -0.01      2.67 o 
  -6  10  11        0.57        3.26      2.26 o 
  -5  10  11        1.90        3.24      2.36 o 
  -4  10  11        8.66        6.92      2.45 o 
  -3  10  11      401.06      374.71     18.35 o 
  -2  10  11      120.89      113.20      7.16 o 
  -1  10  11       11.06        7.11      1.75 o 
   0  10  11      108.85       85.37      7.85 o 
   1  10  11        1.26        4.24      1.77 o 
   2  10  11       18.27       18.55      2.38 o 
   3  10  11      124.27      123.13      7.63 o 
   4  10  11       13.09       16.55      2.55 o 
   5  10  11       41.99       38.59      3.75 o 
   6  10  11        1.12        2.98      2.35 o 
   7  10  11       25.03       30.05      4.78 o 
  -7  11  11        3.19        5.11      3.19 o 
  -6  11  11        0.84       -0.58      1.97 o 
  -5  11  11      177.07      165.76     11.77 o 
  -4  11  11       21.43       26.55      2.79 o 
  -3  11  11       69.91       59.94      5.63 o 
  -2  11  11      337.17      291.40     17.21 o 
  -1  11  11       15.57       16.01      1.98 o 
   0  11  11       32.46       38.06      2.74 o 
   1  11  11        1.96        1.82      1.97 o 
   2  11  11      140.59      121.15      6.36 o 
   3  11  11      207.62      188.22     11.06 o 
   4  11  11       29.14       29.96      2.94 o 
   5  11  11      201.81      208.17     10.70 o 
   6  11  11        8.20        8.32      2.63 o 
  -7  12  11       18.87       21.43      3.64 o 
  -6  12  11        0.59        0.41      2.14 o 
  -5  12  11       60.99       62.32      5.46 o 
  -4  12  11        0.00       -1.16      1.80 o 
  -3  12  11      162.86      135.87      7.34 o 
  -2  12  11      117.71      104.12      5.23 o 
  -1  12  11      141.96      148.13     10.12 o 
   0  12  11      390.07      389.57     25.75 o 
   1  12  11       60.69       71.36      7.25 o 
   2  12  11        5.10        5.35      1.95 o 
   3  12  11       88.41       89.23      4.05 o 
   4  12  11       12.30        9.02      2.90 o 
   5  12  11       28.31       25.49      3.09 o 
   6  12  11        0.94       -0.06      2.36 o 
  -7  13  11        0.43        0.54      3.18 o 
  -6  13  11        0.25        0.42      2.19 o 
  -5  13  11      255.91      240.59     17.30 o 
  -4  13  11        4.85        3.86      1.99 o 
  -3  13  11       81.81       69.93      4.28 o 
  -2  13  11        0.01        0.78      1.51 o 
  -1  13  11      132.56      148.42     10.37 o 
   0  13  11       11.86       13.91      2.73 o 
   1  13  11      146.83      144.11     12.43 o 
   2  13  11       69.24       66.34      6.29 o 
   3  13  11       15.53       11.43      2.30 o 
   4  13  11        0.06       -0.02      2.26 o 
   5  13  11      141.55      129.54      8.35 o 
   6  13  11        8.01       11.26      2.86 o 
  -6  14  11       16.06       17.95      2.92 o 
  -5  14  11        0.05        1.13      2.08 o 
  -4  14  11       10.85       16.59      2.52 o 
  -3  14  11       31.98       32.37      2.58 o 
  -2  14  11       79.68       70.13      3.93 o 
  -1  14  11        0.70       -1.48      1.59 o 
   0  14  11       17.68       17.71      2.62 o 
   1  14  11        5.51        5.32      2.28 o 
   2  14  11       70.47       62.33      6.10 o 
   3  14  11       36.13       41.41      3.31 o 
   4  14  11        0.01       -0.54      2.20 o 
   5  14  11        4.78        3.48      2.78 o 
   6  14  11        4.90        6.93      2.68 o 
  -6  15  11        0.19       -0.75      2.25 o 
  -5  15  11       10.18       10.51      2.46 o 
  -4  15  11       58.22       52.58      3.75 o 
  -3  15  11      108.25      111.01      5.29 o 
  -2  15  11       15.45       16.02      2.14 o 
  -1  15  11      123.03      124.54      6.81 o 
   0  15  11        0.06        0.20      1.99 o 
   1  15  11       57.67       67.87     10.25 o 
   2  15  11      204.42      204.29      9.75 o 
   3  15  11       57.39       66.01      5.83 o 
   4  15  11       22.86       25.71      3.43 o 
   5  15  11       38.03       36.53      3.99 o 
   6  15  11        2.46        2.72      2.59 o 
  -6  16  11        5.26        6.21      2.65 o 
  -5  16  11       74.08       68.86      4.31 o 
  -4  16  11       43.33       41.80      4.06 o 
  -3  16  11       41.06       39.00      3.68 o 
  -2  16  11        0.65        2.98      1.64 o 
  -1  16  11        5.60        5.87      2.19 o 
   0  16  11        3.85        3.74      2.25 o 
   1  16  11       33.85       35.70      3.34 o 
   2  16  11        8.49       12.11      2.62 o 
   3  16  11       75.65       77.68      5.88 o 
   4  16  11        0.77        1.65      2.45 o 
   5  16  11        0.59        4.13      2.71 o 
   6  16  11        1.25        4.02      2.58 o 
  -6  17  11       24.15       28.91      4.01 o 
  -5  17  11        5.88       11.35      2.65 o 
  -4  17  11       23.54       17.28      2.72 o 
  -3  17  11        0.31       -1.04      1.59 o 
  -2  17  11       67.09       67.60      3.86 o 
  -1  17  11        4.47        9.35      2.48 o 
   0  17  11        0.65       -0.04      1.91 o 
   1  17  11        0.97       -0.68      2.03 o 
   2  17  11       11.65       14.74      2.78 o 
   3  17  11        4.23        3.70      2.34 o 
   4  17  11       52.17       46.33      4.11 o 
   5  17  11        7.99        9.41      3.02 o 
  -6  18  11        1.54        3.23      2.91 o 
  -5  18  11        3.89        6.01      2.45 o 
  -4  18  11        5.06        4.46      1.94 o 
  -3  18  11       36.73       31.18      2.99 o 
  -2  18  11       58.27       57.67      3.62 o 
  -1  18  11       73.88       93.47      7.93 o 
   0  18  11       26.66       23.73      3.08 o 
   1  18  11       71.91       91.77      6.14 o 
   2  18  11       54.35       54.36      4.09 o 
   3  18  11        0.23        1.07      2.30 o 
   4  18  11        7.87        7.67      3.28 o 
   5  18  11       18.16       25.79      3.81 o 
  -5  19  11       47.91       43.96      3.95 o 
  -4  19  11        0.02       -1.53      1.73 o 
  -3  19  11        5.04        7.69      2.05 o 
  -2  19  11       14.59       10.60      2.55 o 
  -1  19  11        0.07        0.75      2.19 o 
   0  19  11        1.32        1.77      2.04 o 
   1  19  11        0.16        1.03      2.05 o 
   2  19  11       19.02       23.20      3.27 o 
   3  19  11       17.95       21.52      3.31 o 
   4  19  11       10.30       10.48      3.00 o 
   5  19  11       22.50       27.61      4.01 o 
  -5  20  11        0.02        0.44      2.64 o 
  -4  20  11        8.28        8.18      2.22 o 
  -3  20  11       21.30       21.34      2.48 o 
  -2  20  11       66.63       62.14      4.27 o 
  -1  20  11       26.34       28.68      3.34 o 
   0  20  11       95.23       98.53      5.25 o 
   1  20  11       16.54       27.16      3.43 o 
   2  20  11       18.25       16.59      3.02 o 
   3  20  11        3.66        7.16      2.67 o 
   4  20  11        1.01       -0.14      2.45 o 
   5  20  11       38.48       37.68      5.03 o 
  -5  21  11       16.10       14.23      3.57 o 
  -4  21  11        1.70        4.67      2.15 o 
  -3  21  11        1.18        0.99      2.09 o 
  -2  21  11        0.16        0.39      2.24 o 
  -1  21  11       10.90        9.12      2.71 o 
   0  21  11        0.01        3.97      2.38 o 
   1  21  11        0.06       -0.73      2.04 o 
   2  21  11        0.01        0.21      2.30 o 
   3  21  11       28.82       27.89      3.60 o 
   4  21  11        6.98        9.31      3.08 o 
  -4  22  11        9.05        7.77      2.36 o 
  -3  22  11      165.36      184.74     17.40 o 
  -2  22  11       21.73       21.49      3.34 o 
  -1  22  11       10.30        9.99      2.78 o 
   0  22  11        5.21        8.46      2.55 o 
   1  22  11        0.63       -0.39      2.16 o 
   2  22  11        0.21       -0.57      2.35 o 
   3  22  11       61.21       71.68      6.24 o 
   4  22  11       23.74       27.26      3.90 o 
  -4  23  11       19.37       26.98      3.40 o 
  -3  23  11        6.65       11.10      3.15 o 
  -2  23  11        9.10        6.87      2.83 o 
  -1  23  11       61.71       65.62      4.55 o 
   0  23  11       21.63       20.89      3.39 o 
   1  23  11        2.89        2.41      2.46 o 
   2  23  11       11.69       13.79      3.19 o 
   3  23  11        9.25       10.39      3.69 o 
   4  23  11        0.34        0.40      3.65 o 
  -4  24  11       60.01       71.20      7.68 o 
  -3  24  11        1.36        3.78      2.74 o 
  -2  24  11       39.95       33.66      3.90 o 
  -1  24  11        5.91        7.67      2.84 o 
   0  24  11        8.22        8.58      2.89 o 
   1  24  11       10.10       17.46      3.36 o 
   2  24  11        8.89       12.33      3.41 o 
   3  24  11        1.05       -0.36      2.79 o 
  -3  25  11       11.68       10.77      3.37 o 
  -2  25  11        9.38       16.84      3.46 o 
  -1  25  11       63.75       69.06      4.84 o 
   0  25  11        0.57        1.07      2.56 o 
   1  25  11       69.16       72.70      5.10 o 
   2  25  11        1.26       -0.38      2.72 o 
   3  25  11       18.46       22.10      5.25 o 
  -2  26  11        0.13       -2.33      2.52 o 
  -1  26  11        2.75        5.96      2.88 o 
   0  26  11        8.96       10.03      3.16 o 
   1  26  11        0.16        3.26      2.93 o 
   2  26  11        0.66        1.88      2.85 o 
  -1  27  11        5.17        6.85      3.01 o 
   0  27  11       26.92       31.26      4.82 o 
   1  27  11       23.47       22.02      3.83 o 
  -7   0  12        2.89        1.84      4.08 o 
  -6   0  12       72.98       74.32      6.99 o 
  -5   0  12       19.88       16.27      4.13 o 
  -4   0  12        8.62        6.69      3.01 o 
  -3   0  12     1090.33      933.31     17.36 o 
  -2   0  12      131.94      121.70      7.41 o 
  -1   0  12      113.23       86.75      5.78 o 
   0   0  12       25.18       23.13      2.93 o 
   1   0  12       95.70       66.08      5.38 o 
   2   0  12      122.81      109.61      6.62 o 
   3   0  12      508.92      453.88     24.21 o 
   4   0  12        9.62        8.41      3.58 o 
   5   0  12       85.83       82.06     11.90 o 
   6   0  12       44.31       40.70      5.87 o 
  -7   1  12        2.20        1.34      2.73 o 
  -6   1  12        0.21        0.50      2.34 o 
  -5   1  12        5.40        4.17      2.34 o 
  -4   1  12       15.21       14.32      2.74 o 
  -3   1  12       92.31       82.33      4.40 o 
  -2   1  12      171.87      156.99      7.77 o 
  -1   1  12      482.02      417.96      6.31 o 
   0   1  12        4.97        4.25      1.60 o 
   1   1  12       92.20       90.73      4.26 o 
   2   1  12       27.88       27.54      2.60 o 
   3   1  12      141.80      142.59      5.84 o 
   4   1  12       13.15       16.62      2.79 o 
   5   1  12       54.59       53.79      4.17 o 
   6   1  12       18.69       21.38      3.41 o 
  -7   2  12        0.79       -0.14      2.52 o 
  -6   2  12        0.44       -1.09      2.30 o 
  -5   2  12       35.37       37.91      3.61 o 
  -4   2  12        0.18        1.63      2.13 o 
  -3   2  12       40.78       35.02      3.32 o 
  -2   2  12       41.00       37.14      2.96 o 
  -1   2  12       73.81       74.84      3.39 o 
   0   2  12       38.73       39.34      2.48 o 
   1   2  12      363.52      315.37      9.27 o 
   2   2  12       64.62       66.40      3.46 o 
   3   2  12       87.32       90.02      4.01 o 
   4   2  12       34.38       37.53      3.07 o 
   5   2  12       32.97       36.42      3.70 o 
   6   2  12        0.01        0.40      2.37 o 
  -7   3  12       17.67       22.87      3.69 o 
  -6   3  12        0.23        2.82      2.43 o 
  -5   3  12      196.54      179.20      6.27 o 
  -4   3  12      177.55      157.52      5.71 o 
  -3   3  12       14.65       11.07      2.24 o 
  -2   3  12        6.27        8.53      2.04 o 
  -1   3  12      160.27      135.43      4.46 o 
   0   3  12        0.85        0.25      1.68 o 
   1   3  12      196.74      171.72     10.44 o 
   2   3  12       50.42       41.32      2.94 o 
   3   3  12        8.86       10.79      2.21 o 
   4   3  12       88.09       80.92      3.94 o 
   5   3  12        2.54        3.88      2.45 o 
   6   3  12        8.32        7.85      2.90 o 
  -7   4  12        0.04       -0.24      2.56 o 
  -6   4  12        1.75        3.23      2.36 o 
  -5   4  12      134.70      135.03      5.68 o 
  -4   4  12       71.67       67.05      4.57 o 
  -3   4  12       92.44       89.16      4.89 o 
  -2   4  12        5.74        6.05      1.92 o 
  -1   4  12      685.08      595.83     19.28 o 
   0   4  12      266.33      248.23      8.12 o 
   1   4  12      915.94      888.86     47.40 o 
   2   4  12       19.11       16.21      2.37 o 
   3   4  12       12.04       12.98      2.27 o 
   4   4  12        3.55        3.02      1.97 o 
   5   4  12       62.09       64.51      4.66 o 
   6   4  12        0.00       -0.57      2.47 o 
  -7   5  12        5.82        9.09      3.21 o 
  -6   5  12        6.80       11.26      2.98 o 
  -5   5  12        0.01       -0.35      2.15 o 
  -4   5  12        2.50        3.99      2.15 o 
  -3   5  12       13.22       17.29      2.37 o 
  -2   5  12      135.13      125.58      5.54 o 
  -1   5  12      345.84      307.41      9.47 o 
   0   5  12       90.67       88.96      4.52 o 
   1   5  12      205.23      196.10      9.85 o 
   2   5  12      201.42      196.16      9.69 o 
   3   5  12      137.35      143.48     11.21 o 
   4   5  12       58.40       59.21      3.98 o 
   5   5  12       13.95       21.24      3.17 o 
   6   5  12        2.48        0.86      2.58 o 
  -7   6  12        1.80        4.83      2.93 o 
  -6   6  12        0.80        1.89      2.55 o 
  -5   6  12        0.78        0.34      2.04 o 
  -4   6  12       17.38       22.32      3.34 o 
  -3   6  12        1.77        0.08      1.60 o 
  -2   6  12       13.60       12.02      2.18 o 
  -1   6  12      411.92      350.32     10.27 o 
   0   6  12      140.30      156.68      9.25 o 
   1   6  12      218.13      186.50     12.03 o 
   2   6  12        1.03        0.07      1.98 o 
   3   6  12       58.83       55.26      3.90 o 
   4   6  12        8.79        7.25      2.26 o 
   5   6  12        5.56        8.88      2.43 o 
   6   6  12        1.50       -1.21      2.41 o 
  -7   7  12      177.37      192.07      7.41 o 
  -6   7  12        9.04       10.66      2.97 o 
  -5   7  12        3.80        4.07      2.37 o 
  -4   7  12        4.69        5.54      2.02 o 
  -3   7  12       23.58       22.09      2.54 o 
  -2   7  12       98.07       93.30      5.92 o 
  -1   7  12      363.12      344.63     10.06 o 
   0   7  12       51.78       49.22      4.78 o 
   1   7  12      565.68      534.47     31.47 o 
   2   7  12       38.54       39.19      3.34 o 
   3   7  12      182.21      169.53     10.03 o 
   4   7  12        2.20        3.36      1.99 o 
   5   7  12        0.01        0.60      2.07 o 
   6   7  12        3.37        4.89      2.73 o 
  -7   8  12        7.43        9.16      3.31 o 
  -6   8  12       13.49       19.14      3.39 o 
  -5   8  12        0.93       -1.13      2.17 o 
  -4   8  12        0.00       -1.25      1.75 o 
  -3   8  12        7.66        7.37      2.10 o 
  -2   8  12       18.57       18.46      2.39 o 
  -1   8  12       10.84       11.28      2.12 o 
   0   8  12       61.69       56.95      5.34 o 
   1   8  12      276.74      263.91     19.88 o 
   2   8  12       33.04       40.40      3.39 o 
   3   8  12       12.46       11.82      2.72 o 
   4   8  12        1.57        1.80      2.31 o 
   5   8  12        8.02       11.06      2.60 o 
   6   8  12        9.15       11.32      3.27 o 
  -7   9  12        1.11       -0.43      3.95 o 
  -6   9  12       14.94       17.71      3.41 o 
  -5   9  12       27.08       36.13      4.45 o 
  -4   9  12       12.99       16.25      2.52 o 
  -3   9  12       77.21       66.57      4.38 o 
  -2   9  12       19.88       18.92      2.54 o 
  -1   9  12        0.56       -0.02      1.87 o 
   0   9  12        3.72        2.35      1.75 o 
   1   9  12        4.55        5.53      2.35 o 
   2   9  12       38.29       43.73      3.47 o 
   3   9  12        5.67        9.40      2.61 o 
   4   9  12        6.54        6.30      2.50 o 
   5   9  12      113.24      118.73      6.10 o 
   6   9  12        4.26        2.14      2.87 o 
  -6  10  12       15.80       20.46      3.50 o 
  -5  10  12      138.52      147.44     11.09 o 
  -4  10  12       22.54       25.39      2.87 o 
  -3  10  12       85.38       69.05      5.19 o 
  -2  10  12       11.84       12.16      2.22 o 
  -1  10  12       49.89       45.88      4.89 o 
   0  10  12       11.27       12.70      2.18 o 
   1  10  12        4.88        3.97      2.15 o 
   2  10  12        1.92        1.74      1.81 o 
   3  10  12      216.81      179.36     10.79 o 
   4  10  12       21.45       20.89      3.18 o 
   5  10  12        5.13        6.19      2.80 o 
   6  10  12        2.28        4.55      2.59 o 
  -6  11  12       11.08       12.49      3.11 o 
  -5  11  12       22.35       32.62      3.32 o 
  -4  11  12        3.51        2.05      2.10 o 
  -3  11  12        1.35        2.21      1.90 o 
  -2  11  12       11.42       11.29      2.17 o 
  -1  11  12       75.23       83.54      5.66 o 
   0  11  12        0.61       -1.82      1.82 o 
   1  11  12       81.70       82.30      6.57 o 
   2  11  12       23.37       24.84      3.08 o 
   3  11  12      100.72       79.31      4.62 o 
   4  11  12       45.90       54.73      6.04 o 
   5  11  12       31.11       32.88      3.86 o 
   6  11  12       17.71       21.06      3.29 o 
  -6  12  12        2.03        2.79      2.80 o 
  -5  12  12       51.08       57.30      3.88 o 
  -4  12  12       27.87       31.94      3.15 o 
  -3  12  12        0.49        3.03      1.91 o 
  -2  12  12       12.60       13.82      2.31 o 
  -1  12  12       23.83       23.91      2.95 o 
   0  12  12       21.73       23.29      2.87 o 
   1  12  12      115.10      125.16     12.91 o 
   2  12  12        0.01       -0.15      2.04 o 
   3  12  12       80.91       93.55      8.62 o 
   4  12  12       23.22       25.15      3.50 o 
   5  12  12       58.38       67.18      4.80 o 
   6  12  12       15.78       15.77      3.18 o 
  -6  13  12        7.09        9.72      3.20 o 
  -5  13  12       37.44       45.31      4.12 o 
  -4  13  12       16.73       15.77      3.02 o 
  -3  13  12      151.63      138.83      4.94 o 
  -2  13  12       25.49       32.29      2.92 o 
  -1  13  12        9.02        8.48      2.12 o 
   0  13  12       19.21       19.94      2.86 o 
   1  13  12       29.98       34.12      5.28 o 
   2  13  12        2.49        0.56      2.10 o 
   3  13  12      117.99      128.24      8.51 o 
   4  13  12        3.32        3.96      2.59 o 
   5  13  12       23.02       26.09      3.77 o 
  -6  14  12        4.35        1.15      2.70 o 
  -5  14  12        6.40        7.24      2.42 o 
  -4  14  12       76.69       71.26      5.92 o 
  -3  14  12       96.10      116.10      7.20 o 
  -2  14  12       48.16       55.96      4.24 o 
  -1  14  12       12.30       19.24      2.87 o 
   0  14  12       11.28       12.04      2.51 o 
   1  14  12       79.11       89.57      8.94 o 
   2  14  12       33.69       37.15      3.55 o 
   3  14  12       10.34        8.42      3.12 o 
   4  14  12        0.19        4.28      2.60 o 
   5  14  12       15.78        7.69      3.08 o 
  -6  15  12        0.09       -1.66      2.38 o 
  -5  15  12        0.05       -2.07      2.07 o 
  -4  15  12        0.15        1.91      2.08 o 
  -3  15  12       35.63       33.85      3.13 o 
  -2  15  12       99.11       98.64      5.08 o 
  -1  15  12       75.06       73.76      6.52 o 
   0  15  12        0.04       -0.25      1.86 o 
   1  15  12       25.29       27.17      3.24 o 
   2  15  12       91.12       96.84      7.48 o 
   3  15  12        6.14        7.14      3.17 o 
   4  15  12       72.60       88.16      6.79 o 
   5  15  12       37.73       42.45      4.36 o 
  -5  16  12        0.37        1.12      2.21 o 
  -4  16  12        0.23       -0.81      2.03 o 
  -3  16  12       29.82       30.04      3.08 o 
  -2  16  12        0.00        1.97      1.96 o 
  -1  16  12       26.23       29.40      3.28 o 
   0  16  12        1.51        2.86      2.18 o 
   1  16  12      130.05      167.74     12.45 o 
   2  16  12        5.24        5.47      2.45 o 
   3  16  12       12.61        6.56      2.67 o 
   4  16  12       18.60       20.05      3.98 o 
   5  16  12        1.32        3.66      2.92 o 
  -5  17  12       29.53       32.56      3.52 o 
  -4  17  12        1.10        1.36      2.18 o 
  -3  17  12        0.05       -1.85      1.85 o 
  -2  17  12       25.18       27.07      3.27 o 
  -1  17  12       81.30       93.03      4.85 o 
   0  17  12       27.75       33.70      3.50 o 
   1  17  12        3.43        3.31      2.45 o 
   2  17  12        2.17        1.79      2.27 o 
   3  17  12       31.85       44.35      4.08 o 
   4  17  12        1.70        2.07      3.26 o 
   5  17  12        1.05        4.07      3.02 o 
  -5  18  12       22.07       22.50      3.40 o 
  -4  18  12       36.40       36.91      3.54 o 
  -3  18  12        5.03        2.17      1.89 o 
  -2  18  12        9.56        8.01      2.73 o 
  -1  18  12       26.64       23.30      3.19 o 
   0  18  12        8.73        9.14      2.59 o 
   1  18  12        5.85        8.97      2.71 o 
   2  18  12        0.36        0.58      2.27 o 
   3  18  12        1.76        2.57      2.55 o 
   4  18  12        9.38        9.70      3.79 o 
  -5  19  12       34.39       39.69      3.91 o 
  -4  19  12       30.93       34.62      3.53 o 
  -3  19  12       27.02       29.35      3.23 o 
  -2  19  12        6.23        8.93      2.68 o 
  -1  19  12      113.04      126.85      7.88 o 
   0  19  12       12.82       15.32      3.12 o 
   1  19  12        6.05        5.68      2.48 o 
   2  19  12       30.34       37.35      3.90 o 
   3  19  12        9.23       14.78      3.29 o 
   4  19  12       38.40       47.04      8.16 o 
  -4  20  12        1.90        1.71      2.33 o 
  -3  20  12       33.33       42.29      4.05 o 
  -2  20  12        0.24        0.35      2.33 o 
  -1  20  12       30.01       40.44      3.85 o 
   0  20  12        0.87        2.82      2.38 o 
   1  20  12       58.79       70.89      6.87 o 
   2  20  12        0.99       -1.06      2.37 o 
   3  20  12        1.30       -0.02      2.45 o 
   4  20  12        3.41        9.25      4.04 o 
  -4  21  12        0.80        0.39      2.40 o 
  -3  21  12       43.76       47.32      7.30 o 
  -2  21  12        2.90        4.03      2.60 o 
  -1  21  12        6.12        9.28      2.88 o 
   0  21  12        2.70        2.92      2.49 o 
   1  21  12        0.25       -0.89      2.40 o 
   2  21  12       22.34       21.27      3.54 o 
   3  21  12       66.29       78.60      5.27 o 
  -3  22  12       29.47       37.91      4.23 o 
  -2  22  12       17.78       20.30      3.52 o 
  -1  22  12        4.52        4.82      2.64 o 
   0  22  12        2.82        1.92      2.56 o 
   1  22  12        9.88       11.84      3.12 o 
   2  22  12        0.43        3.25      2.78 o 
   3  22  12       21.36       29.56      4.08 o 
  -3  23  12        0.19        3.95      3.06 o 
  -2  23  12        0.25        2.39      2.64 o 
  -1  23  12        5.04        8.95      3.06 o 
   0  23  12        1.86        6.29      2.84 o 
   1  23  12        1.54        0.82      2.57 o 
   2  23  12        9.36        8.91      3.25 o 
  -2  24  12        0.08       -0.12      2.74 o 
  -1  24  12       32.38       34.13      4.15 o 
   0  24  12       21.30       19.86      3.58 o 
   1  24  12        5.84        7.46      3.02 o 
   2  24  12       52.51       72.52      8.13 o 
  -1  25  12        2.77        5.15      2.91 o 
   0  25  12        1.38        1.44      2.73 o 
   1  25  12        9.25       15.07      3.44 o 
  -6   1  13        2.04        3.43      2.70 o 
  -5   1  13        1.77       -0.19      2.23 o 
  -4   1  13       46.06       46.74      3.88 o 
  -3   1  13      183.89      168.52      5.94 o 
  -2   1  13      112.64       94.91      4.61 o 
  -1   1  13       22.92       29.06      2.43 o 
   0   1  13       75.90       59.20      3.22 o 
   1   1  13        3.72        4.16      2.05 o 
   2   1  13      101.18       84.65      4.41 o 
   3   1  13      210.49      210.79     12.23 o 
   4   1  13       25.06       31.12      3.89 o 
   5   1  13        1.91        8.27      2.85 o 
   6   1  13        2.55        4.11      2.86 o 
  -6   2  13       16.20       14.06      3.40 o 
  -5   2  13       59.09       62.05      4.51 o 
  -4   2  13        6.39        5.90      2.47 o 
  -3   2  13        1.50        1.67      2.22 o 
  -2   2  13        6.01        2.94      1.85 o 
  -1   2  13       63.13       63.50      3.44 o 
   0   2  13        0.06        0.61      1.66 o 
   1   2  13      156.10      146.30      5.24 o 
   2   2  13       28.44       22.19      2.90 o 
   3   2  13        7.19        9.44      2.61 o 
   4   2  13       30.44       33.45      3.50 o 
   5   2  13       52.91       61.12      4.47 o 
   6   2  13       14.24       17.38      3.56 o 
  -6   3  13        2.98        3.63      2.67 o 
  -5   3  13       19.64       25.83      3.64 o 
  -4   3  13        4.17        3.58      2.25 o 
  -3   3  13       18.58       20.84      2.97 o 
  -2   3  13        7.47        4.92      1.92 o 
  -1   3  13       34.78       35.35      2.81 o 
   0   3  13        9.30        7.88      2.02 o 
   1   3  13        2.79        0.45      1.98 o 
   2   3  13        2.46        2.61      2.16 o 
   3   3  13        5.97        4.57      2.29 o 
   4   3  13        8.19        8.01      2.63 o 
   5   3  13        6.89        6.11      2.69 o 
   6   3  13        0.37        1.38      2.78 o 
  -6   4  13        0.12        1.34      2.55 o 
  -5   4  13       51.37       55.47      4.42 o 
  -4   4  13       42.15       39.61      3.68 o 
  -3   4  13        8.34       10.71      2.56 o 
  -2   4  13        4.54        3.22      1.85 o 
  -1   4  13        7.71        5.99      2.01 o 
   0   4  13        8.15       10.18      2.40 o 
   1   4  13        6.88        5.25      2.25 o 
   2   4  13        2.07        3.90      2.08 o 
   3   4  13        3.12        2.82      2.28 o 
   4   4  13       16.69       14.89      2.99 o 
   5   4  13       24.29       30.56      3.65 o 
   6   4  13        0.24        0.33      2.69 o 
  -6   5  13       16.58       15.72      3.47 o 
  -5   5  13        3.85        2.94      2.45 o 
  -4   5  13        6.70        6.77      2.42 o 
  -3   5  13       16.63       15.27      2.45 o 
  -2   5  13       20.30       19.43      2.52 o 
  -1   5  13        0.77        1.13      1.74 o 
   0   5  13      287.93      266.16     10.03 o 
   1   5  13       22.48       21.85      2.90 o 
   2   5  13        6.63        7.43      2.37 o 
   3   5  13       39.97       36.69      6.52 o 
   4   5  13        0.83        1.07      2.32 o 
   5   5  13        3.69        5.38      2.67 o 
   6   5  13        3.45        5.01      3.53 o 
  -6   6  13        3.43       -0.36      2.61 o 
  -5   6  13        3.15        2.73      2.51 o 
  -4   6  13        0.01       -1.82      1.82 o 
  -3   6  13       18.40       20.96      2.60 o 
  -2   6  13        0.12        1.55      1.81 o 
  -1   6  13       27.37       30.64      3.09 o 
   0   6  13       12.94        9.75      2.40 o 
   1   6  13        5.45        1.79      2.13 o 
   2   6  13        0.03       -0.88      2.03 o 
   3   6  13        0.01        1.61      2.20 o 
   4   6  13        0.14       -1.46      2.22 o 
   5   6  13        6.73        9.52      2.98 o 
   6   6  13       12.20        9.83      3.80 o 
  -6   7  13        0.01        0.50      2.59 o 
  -5   7  13        8.10        8.50      2.81 o 
  -4   7  13       11.05       10.92      2.71 o 
  -3   7  13        5.61        5.05      1.96 o 
  -2   7  13       62.01       54.07      3.41 o 
  -1   7  13      128.05      130.57      5.38 o 
   0   7  13       34.01       35.96      3.32 o 
   1   7  13      112.57      126.69      8.76 o 
   2   7  13        7.21        7.97      2.43 o 
   3   7  13        2.98        1.74      2.98 o 
   4   7  13        0.00        0.82      2.24 o 
   5   7  13       14.32       14.96      3.81 o 
  -6   8  13       11.58       15.59      3.45 o 
  -5   8  13       13.49       11.18      3.12 o 
  -4   8  13       34.79       42.62      3.46 o 
  -3   8  13       14.32       11.87      2.32 o 
  -2   8  13      101.41       92.72      5.28 o 
  -1   8  13       20.53       21.49      3.01 o 
   0   8  13        5.19        6.82      2.34 o 
   1   8  13        4.83        8.75      2.45 o 
   2   8  13       89.70       90.13      6.67 o 
   3   8  13       20.29       26.18      3.25 o 
   4   8  13       17.64       17.21      3.20 o 
   5   8  13       10.72       14.75      3.34 o 
  -6   9  13        8.65        8.61      3.13 o 
  -5   9  13       19.86       24.17      3.63 o 
  -4   9  13        2.03        2.10      2.12 o 
  -3   9  13        0.29        2.79      1.91 o 
  -2   9  13       18.37       18.58      2.58 o 
  -1   9  13        8.11        5.84      2.34 o 
   0   9  13       13.70       12.05      2.60 o 
   1   9  13       12.39       10.41      2.58 o 
   2   9  13        3.22        0.98      1.91 o 
   3   9  13       16.33       19.69      3.03 o 
   4   9  13        9.60       10.77      2.84 o 
   5   9  13        0.15        1.50      2.67 o 
  -6  10  13        8.86        6.99      3.16 o 
  -5  10  13       18.94       22.71      3.62 o 
  -4  10  13        0.18        0.02      1.96 o 
  -3  10  13       11.42       16.44      2.55 o 
  -2  10  13       31.36       33.35      2.94 o 
  -1  10  13      104.09       90.49      5.43 o 
   0  10  13       10.16        9.39      2.57 o 
   1  10  13       44.80       53.35      6.29 o 
   2  10  13       10.97       12.77      3.30 o 
   3  10  13        9.13        4.40      2.42 o 
   4  10  13        0.43        2.47      2.50 o 
   5  10  13       19.62       23.47      3.66 o 
  -6  11  13       17.74       23.90      4.52 o 
  -5  11  13       29.79       40.79      3.70 o 
  -4  11  13       15.43       22.34      3.02 o 
  -3  11  13        1.58        5.24      2.21 o 
  -2  11  13        5.91        7.72      2.48 o 
  -1  11  13       92.02       87.50      6.87 o 
   0  11  13      204.15      190.03     16.74 o 
   1  11  13      100.31      123.08      9.17 o 
   2  11  13        0.53        0.75      2.68 o 
   3  11  13        4.38        5.24      2.51 o 
   4  11  13        1.57        0.57      2.48 o 
   5  11  13       22.67       27.96      3.93 o 
  -5  12  13        0.21       -1.95      2.21 o 
  -4  12  13        4.79        5.33      2.40 o 
  -3  12  13       10.73       13.89      2.55 o 
  -2  12  13       45.49       44.10      3.79 o 
  -1  12  13        4.37        4.34      2.27 o 
   0  12  13        3.08        2.78      2.20 o 
   1  12  13        0.51       -0.60      2.11 o 
   2  12  13       80.58       79.67     16.06 o 
   3  12  13        8.53       11.79      4.14 o 
   4  12  13        2.23        2.18      2.63 o 
   5  12  13        4.67        4.84      3.04 o 
  -5  13  13       13.73       15.60      2.98 o 
  -4  13  13        6.36        3.07      2.35 o 
  -3  13  13      184.52      172.51      8.58 o 
  -2  13  13       16.82       12.92      2.74 o 
  -1  13  13       21.38       26.70      3.76 o 
   0  13  13       52.78       67.22      4.32 o 
   1  13  13        2.23        1.70      2.22 o 
   2  13  13        1.84        3.59      2.41 o 
   3  13  13       42.36       44.40      4.82 o 
   4  13  13        1.62        1.09      2.57 o 
   5  13  13       36.33       39.38      4.40 o 
  -5  14  13        1.60        0.93      2.53 o 
  -4  14  13        7.99       11.58      2.75 o 
  -3  14  13       10.70       18.17      2.81 o 
  -2  14  13       13.80        8.71      2.72 o 
  -1  14  13        0.12        0.15      2.01 o 
   0  14  13        0.04        1.21      2.15 o 
   1  14  13        8.58       12.31      2.79 o 
   2  14  13        8.74        9.63      2.83 o 
   3  14  13       23.94       23.45      4.08 o 
   4  14  13        0.02       -2.77      2.93 o 
  -5  15  13       33.54       42.67      3.95 o 
  -4  15  13        1.22        3.24      2.43 o 
  -3  15  13       88.34       95.28      5.73 o 
  -2  15  13        1.64        2.61      2.32 o 
  -1  15  13        4.45        8.29      2.56 o 
   0  15  13      110.48      117.37     11.84 o 
   1  15  13        0.01        0.28      2.34 o 
   2  15  13       24.20       25.42      3.45 o 
   3  15  13       49.67       59.89      6.82 o 
   4  15  13       22.40       19.94      4.01 o 
  -5  16  13        4.36        4.80      3.01 o 
  -4  16  13        5.71        8.00      2.63 o 
  -3  16  13       10.84       13.48      3.20 o 
  -2  16  13       25.36       25.27      4.06 o 
  -1  16  13       68.85       79.06      8.31 o 
   0  16  13        1.29        1.32      2.27 o 
   1  16  13        0.86        2.87      2.43 o 
   2  16  13       28.13       34.02      3.82 o 
   3  16  13        1.72        1.88      3.07 o 
   4  16  13        3.90        3.35      3.21 o 
  -4  17  13       54.68       55.13      4.73 o 
  -3  17  13        2.26        1.26      2.42 o 
  -2  17  13        6.58       10.32      3.54 o 
  -1  17  13      117.89      126.38      8.35 o 
   0  17  13       10.89       12.37      2.93 o 
   1  17  13       70.94       89.16     11.62 o 
   2  17  13        5.00        8.94      2.97 o 
   3  17  13        1.75        2.54      3.18 o 
   4  17  13       32.39       40.42      5.12 o 
  -4  18  13       51.51       50.01      4.66 o 
  -3  18  13        0.00        0.48      2.59 o 
  -2  18  13       11.80       12.57      3.54 o 
  -1  18  13        8.88        8.93      2.84 o 
   0  18  13        0.01        2.65      2.45 o 
   1  18  13       34.90       37.05      3.99 o 
   2  18  13       11.34       12.23      3.05 o 
   3  18  13       16.20       16.53      4.14 o 
  -4  19  13        4.03        6.27      3.03 o 
  -3  19  13        6.64        7.44      3.65 o 
  -2  19  13       20.29       20.14      3.45 o 
  -1  19  13       18.16       25.05      3.56 o 
   0  19  13       17.17       19.29      3.39 o 
   1  19  13        0.37        4.50      2.72 o 
   2  19  13       17.26       23.49      3.70 o 
   3  19  13        3.66        2.44      3.22 o 
  -3  20  13        6.43        4.29      3.43 o 
  -2  20  13       11.98       14.11      3.75 o 
  -1  20  13        7.72       11.93      3.03 o 
   0  20  13        0.35        1.12      2.56 o 
   1  20  13       57.46       66.32      5.35 o 
   2  20  13        2.45        1.79      2.78 o 
   3  20  13       17.99       32.19      9.27 o 
  -3  21  13        8.02       12.30      4.73 o 
  -2  21  13       95.92      114.91      5.99 o 
  -1  21  13       13.02       13.20      3.34 o 
   0  21  13        2.27        4.37      2.82 o 
   1  21  13        8.00       12.45      3.31 o 
   2  21  13       46.41       41.41      6.46 o 
  -2  22  13       10.53       16.73      3.59 o 
  -1  22  13       29.69       40.71      4.31 o 
   0  22  13        9.79       14.95      3.37 o 
   1  22  13        2.84        4.33      3.06 o 
  -1  23  13       10.51       14.41      4.80 o 
   0  23  13        5.17        9.86      3.77 o 
  -6   0  14       89.35       79.43     10.67 o 
  -5   0  14        2.40        5.32      3.78 o 
  -4   0  14        2.18        0.50      3.10 o 
  -3   0  14        1.04       -0.24      2.89 o 
  -2   0  14      100.32      102.15      6.87 o 
  -1   0  14       22.59       19.56      4.02 o 
   0   0  14      109.85      109.35      6.98 o 
   1   0  14       29.16       28.50      4.45 o 
   2   0  14       13.68       11.17      4.29 o 
   3   0  14        3.70        1.75      4.37 o 
   4   0  14       29.67       23.44      7.17 o 
   5   0  14        0.55       -0.09      3.65 o 
  -5   1  14        3.05        6.15      2.86 o 
  -4   1  14       17.99       21.11      3.27 o 
  -3   1  14       27.50       24.09      3.21 o 
  -2   1  14        1.38        0.99      2.16 o 
  -1   1  14        1.38       -0.40      1.73 o 
   0   1  14       27.41       26.08      3.10 o 
   1   1  14        0.42        0.76      2.07 o 
   2   1  14       23.05       21.70      3.03 o 
   3   1  14        3.08        4.56      3.39 o 
   4   1  14        2.04        5.87      3.01 o 
   5   1  14        0.39        0.33      2.60 o 
  -6   2  14        5.84        7.17      6.30 o 
  -5   2  14        1.39        2.30      2.65 o 
  -4   2  14        8.47        7.00      2.77 o 
  -3   2  14        0.02        0.22      2.19 o 
  -2   2  14        8.22        8.90      2.52 o 
  -1   2  14       74.32       80.24      5.40 o 
   0   2  14       27.80       32.88      3.29 o 
   1   2  14        0.95        1.37      2.07 o 
   2   2  14       39.81       39.50      4.23 o 
   3   2  14       49.42       47.38      4.54 o 
   4   2  14        0.58        0.94      2.75 o 
   5   2  14        5.92        8.57      3.59 o 
  -5   3  14        2.39       -0.52      2.42 o 
  -4   3  14       10.97       11.60      2.87 o 
  -3   3  14        1.98        0.51      2.30 o 
  -2   3  14       13.27       12.76      2.72 o 
  -1   3  14        0.74        0.97      2.10 o 
   0   3  14      101.74       91.82      5.45 o 
   1   3  14       18.09       17.79      2.86 o 
   2   3  14        3.43        4.64      2.72 o 
   3   3  14        7.95       11.32      3.21 o 
   4   3  14        0.43        1.73      2.85 o 
   5   3  14        0.26       -1.03      2.84 o 
  -5   4  14       17.02       19.64      3.50 o 
  -4   4  14       82.40       84.72      4.80 o 
  -3   4  14       31.66       36.45      3.76 o 
  -2   4  14        6.93        8.66      2.27 o 
  -1   4  14      113.56      103.45      6.59 o 
   0   4  14        3.94        4.59      2.68 o 
   1   4  14       14.89        9.29      2.55 o 
   2   4  14       12.25       17.31      3.32 o 
   3   4  14       28.68       27.63      3.41 o 
   4   4  14        3.51        4.17      3.11 o 
   5   4  14        2.42        8.50      3.73 o 
  -5   5  14        1.97        4.21      2.79 o 
  -4   5  14        3.76        4.80      2.70 o 
  -3   5  14       82.00       64.46      4.41 o 
  -2   5  14       78.05       84.75      4.11 o 
  -1   5  14       12.23        8.51      2.51 o 
   0   5  14        6.15        6.05      2.35 o 
   1   5  14      185.49      185.16      7.24 o 
   2   5  14        7.01        5.25      2.79 o 
   3   5  14       10.23        9.58      2.77 o 
   4   5  14       88.46       94.40      6.12 o 
   5   5  14       16.80       18.21      4.14 o 
  -5   6  14        1.14        1.58      2.70 o 
  -4   6  14        0.24        1.16      2.38 o 
  -3   6  14        9.83       12.80      2.88 o 
  -2   6  14       13.33       14.66      2.46 o 
  -1   6  14       22.40       23.36      3.14 o 
   0   6  14        0.05        1.80      2.10 o 
   1   6  14        1.45        0.26      3.01 o 
   2   6  14        7.08        5.93      2.87 o 
   3   6  14        3.95        5.20      2.53 o 
   4   6  14        3.13        3.00      2.71 o 
   5   6  14        1.89        3.08      3.35 o 
  -5   7  14       29.67       27.53      3.92 o 
  -4   7  14        6.83        3.61      2.67 o 
  -3   7  14       54.13       62.54      3.85 o 
  -2   7  14       69.37       69.28      3.84 o 
  -1   7  14        7.14       15.92      2.86 o 
   0   7  14        0.05        2.71      2.21 o 
   1   7  14       51.91       35.10      5.13 o 
   2   7  14        0.29       -0.19      2.37 o 
   3   7  14       25.58       28.48      3.56 o 
   4   7  14       29.59       39.01      4.03 o 
   5   7  14        0.00        0.90      4.13 o 
  -5   8  14        0.18       -1.71      2.62 o 
  -4   8  14       65.92       64.78      4.66 o 
  -3   8  14        3.65        3.32      2.23 o 
  -2   8  14        0.33       -0.95      2.07 o 
  -1   8  14       89.16       80.66      4.52 o 
   0   8  14        2.93        3.37      2.19 o 
   1   8  14        3.00        0.70      3.19 o 
   2   8  14       13.42       17.38      3.47 o 
   3   8  14       19.02       16.29      3.11 o 
   4   8  14        1.99        4.44      2.74 o 
  -5   9  14        3.05        2.36      2.87 o 
  -4   9  14        0.73        0.79      2.52 o 
  -3   9  14        1.94       -0.13      1.95 o 
  -2   9  14       10.88       12.51      2.73 o 
  -1   9  14       13.66       14.08      2.86 o 
   0   9  14        5.77        7.51      2.92 o 
   1   9  14        1.75        0.73      2.89 o 
   2   9  14       21.59       18.28      3.62 o 
   3   9  14        0.20       -1.62      2.30 o 
   4   9  14        4.55        5.53      2.89 o 
  -5  10  14        0.18        1.17      2.63 o 
  -4  10  14       10.04       10.35      2.64 o 
  -3  10  14        8.42        7.42      2.40 o 
  -2  10  14        0.66        0.28      2.20 o 
  -1  10  14       36.47       33.81      3.54 o 
   0  10  14       19.56       20.02      3.63 o 
   1  10  14        1.64        6.12      3.36 o 
   2  10  14        9.11       16.18      3.66 o 
   3  10  14        1.26        1.01      3.01 o 
   4  10  14        0.06        1.25      2.70 o 
  -5  11  14        0.05        0.02      2.71 o 
  -4  11  14        0.00        0.44      2.27 o 
  -3  11  14       16.24       12.36      2.68 o 
  -2  11  14        4.97        3.31      2.40 o 
  -1  11  14        2.05        2.35      2.32 o 
   0  11  14        2.26        0.60      2.41 o 
   1  11  14        1.05       -0.42      2.10 o 
   2  11  14       11.39       11.82      3.41 o 
   3  11  14        0.03       -1.15      2.89 o 
   4  11  14        5.34        8.45      3.01 o 
  -4  12  14        0.17        2.97      2.48 o 
  -3  12  14       27.97       31.93      3.31 o 
  -2  12  14       23.30       27.48      3.51 o 
  -1  12  14        0.09       -1.01      2.50 o 
   0  12  14       16.49       16.21      3.64 o 
   1  12  14        0.02        0.72      2.39 o 
   2  12  14       15.71       11.84      3.44 o 
   3  12  14       31.96       35.30      6.09 o 
   4  12  14        1.10       -1.67      3.19 o 
  -4  13  14        2.47        5.41      2.58 o 
  -3  13  14        1.15        2.46      2.61 o 
  -2  13  14        3.94        3.62      2.57 o 
  -1  13  14       13.08       19.11      3.69 o 
   0  13  14        0.86        1.61      2.67 o 
   1  13  14        1.31        3.12      2.48 o 
   2  13  14       10.22       14.83      3.82 o 
   3  13  14        1.33        0.34      3.16 o 
   4  13  14        0.01        2.50      4.38 o 
  -4  14  14        7.70       11.44      2.98 o 
  -3  14  14        7.88       14.90      3.19 o 
  -2  14  14        0.36       -1.26      2.47 o 
  -1  14  14       14.34       12.85      3.44 o 
   0  14  14       15.96       24.63      3.88 o 
   1  14  14       20.57       20.25      3.39 o 
   2  14  14        0.16        0.65      2.98 o 
   3  14  14       20.94       27.10      4.56 o 
  -4  15  14        3.63        3.45      2.68 o 
  -3  15  14        7.53        9.22      3.06 o 
  -2  15  14       10.07        6.94      3.56 o 
  -1  15  14       20.43       23.49      3.87 o 
   0  15  14       32.11       41.48      5.40 o 
   1  15  14        0.08       -0.30      2.55 o 
   2  15  14       10.73       13.12      3.71 o 
   3  15  14        2.03        0.69      3.07 o 
  -3  16  14        0.86       -1.25      2.68 o 
  -2  16  14        2.33        1.83      2.98 o 
  -1  16  14       17.81       21.18      4.06 o 
   0  16  14        3.43        3.99      2.68 o 
   1  16  14       35.17       50.63      6.01 o 
   2  16  14        0.11        0.14      3.01 o 
   3  16  14        0.01        0.07      4.23 o 
  -3  17  14       31.66       31.44      4.81 o 
  -2  17  14        0.16       -2.73      2.73 o 
  -1  17  14        0.00       -1.19      2.71 o 
   0  17  14        2.11        1.32      2.57 o 
   1  17  14        2.27        3.40      2.86 o 
   2  17  14        3.05        4.18      3.43 o 
  -2  18  14        7.79        9.59      3.97 o 
  -1  18  14       25.25       28.69      4.56 o 
   0  18  14        6.79       10.09      3.11 o 
   1  18  14        1.62        2.57      2.81 o 
   2  18  14        7.84       11.65      3.30 o 
  -2  19  14       24.17       24.63      5.41 o 
  -1  19  14        6.86        3.18      3.42 o 
   0  19  14        1.35        3.59      2.87 o 
   1  19  14       38.64       49.87      6.01 o 
  -1  20  14       18.61       18.90      3.66 o 
   0  20  14        6.88       15.22      5.19 o 
  -5   1  15        1.65        2.31      3.83 o 
  -4   1  15        0.40        1.07      2.49 o 
  -3   1  15        4.62        6.98      2.67 o 
  -2   1  15       10.08       10.49      2.83 o 
  -1   1  15       47.74       48.24      5.74 o 
   0   1  15        2.41        4.94      2.78 o 
   1   1  15       19.13       19.19      3.06 o 
   2   1  15        3.75        6.56      3.05 o 
   3   1  15        3.87        4.79      3.73 o 
   4   1  15        1.25        1.44      3.61 o 
  -4   2  15       10.72       10.96      3.16 o 
  -3   2  15       49.03       57.72      4.45 o 
  -2   2  15       13.86       18.32      3.19 o 
  -1   2  15        7.44        7.47      3.02 o 
   0   2  15       18.68       20.79      3.73 o 
   1   2  15        8.17        9.28      2.64 o 
   2   2  15       38.72       39.09      4.37 o 
   3   2  15       37.15       40.77      5.81 o 
   4   2  15       18.33       25.10      5.38 o 
  -4   3  15        3.85        4.24      2.88 o 
  -3   3  15       28.84       38.29      3.88 o 
  -2   3  15       46.55       48.16      4.07 o 
  -1   3  15        0.32        2.43      2.37 o 
   0   3  15        0.00        2.31      2.59 o 
   1   3  15       13.60       16.04      3.54 o 
   2   3  15       48.88       37.88      4.37 o 
   3   3  15        1.24        0.10      3.40 o 
   4   3  15        0.33        0.86      3.83 o 
  -4   4  15        1.23        1.21      2.52 o 
  -3   4  15        0.59       -0.04      2.68 o 
  -2   4  15       18.13       17.76      3.65 o 
  -1   4  15        0.64       -1.86      2.10 o 
   0   4  15       64.21       58.93      4.95 o 
   1   4  15        3.98        7.16      3.77 o 
   2   4  15       34.37       38.78      4.44 o 
   3   4  15        6.28        6.39      3.25 o 
   4   4  15        3.16       -1.02      3.70 o 
  -4   5  15        4.43        4.93      2.91 o 
  -3   5  15        2.43        2.88      2.67 o 
  -2   5  15        0.96        0.82      2.69 o 
  -1   5  15       17.94       19.62      3.08 o 
   0   5  15        4.90        4.49      2.95 o 
   1   5  15        0.29        3.13      3.40 o 
   2   5  15        0.16       -0.17      3.33 o 
   3   5  15        0.84        1.92      2.96 o 
   4   5  15       10.22       11.08      4.51 o 
  -4   6  15       30.27       30.90      4.04 o 
  -3   6  15        0.01       -0.72      2.46 o 
  -2   6  15       12.60       14.30      3.06 o 
  -1   6  15        4.01        1.06      2.24 o 
   0   6  15       89.00       81.44      5.48 o 
   1   6  15        5.57        7.71      3.70 o 
   2   6  15        8.19        3.24      3.70 o 
   3   6  15        3.70        1.75      2.89 o 
   4   6  15       23.40       25.41      5.44 o 
  -4   7  15        3.34        2.36      2.83 o 
  -3   7  15       10.76       12.40      3.01 o 
  -2   7  15        1.44        0.65      2.35 o 
  -1   7  15       18.45       19.15      3.18 o 
   0   7  15        0.00        1.57      3.28 o 
   1   7  15       34.44       31.17      5.30 o 
   2   7  15        0.00       -0.61      3.39 o 
   3   7  15       14.07       15.87      3.80 o 
  -4   8  15       22.53       23.71      3.79 o 
  -3   8  15        4.91       11.76      3.11 o 
  -2   8  15       18.96       19.64      3.23 o 
  -1   8  15        1.38        3.79      2.45 o 
   0   8  15        4.87        2.68      2.89 o 
   1   8  15        3.29        6.02      3.77 o 
   2   8  15       52.13       42.42      5.85 o 
   3   8  15       25.77       34.95      5.81 o 
  -4   9  15        4.64        2.97      2.96 o 
  -3   9  15        0.27        3.21      2.74 o 
  -2   9  15       19.50       20.70      3.37 o 
  -1   9  15        0.01       -0.99      2.29 o 
   0   9  15        0.02       -2.53      2.53 o 
   1   9  15        1.55        2.19      3.52 o 
   2   9  15       13.08       14.03      4.55 o 
   3   9  15       18.89       36.19      6.07 o 
  -4  10  15       21.92       22.45      4.60 o 
  -3  10  15       38.50       45.06      4.36 o 
  -2  10  15        8.50       11.10      2.94 o 
  -1  10  15        0.94        2.73      2.92 o 
   0  10  15       33.95       43.88      4.71 o 
   1  10  15       10.81       15.25      4.56 o 
   2  10  15        3.49       -1.45      3.31 o 
   3  10  15       20.18       18.68      4.50 o 
  -3  11  15        5.37       11.33      3.27 o 
  -2  11  15       26.80       34.01      3.93 o 
  -1  11  15        3.73        4.41      3.17 o 
   0  11  15        1.74        1.32      2.93 o 
   1  11  15        7.45        4.75      3.88 o 
   2  11  15        4.62        3.28      4.01 o 
   3  11  15        0.69        3.27      3.28 o 
  -3  12  15        3.37        5.41      3.01 o 
  -2  12  15        5.75        4.10      2.72 o 
  -1  12  15        6.43        6.77      3.42 o 
   0  12  15        1.79        2.43      3.08 o 
   1  12  15       10.52        8.30      4.14 o 
   2  12  15        0.88        0.62      3.64 o 
  -3  13  15       22.34       31.03      4.09 o 
  -2  13  15       76.94       94.80      7.64 o 
  -1  13  15       14.42       15.47      3.88 o 
   0  13  15        0.85        5.74      3.29 o 
   1  13  15        0.03       -3.10      3.19 o 
   2  13  15       57.63       78.04      9.24 o 
  -2  14  15        0.65        0.87      3.32 o 
  -1  14  15       14.43       18.21      4.90 o 
   0  14  15        8.71        8.01      3.48 o 
   1  14  15        0.69        3.86      3.83 o 
   2  14  15        2.84        2.30      3.44 o 
  -2  15  15        0.43        0.55      3.22 o 
  -1  15  15       16.44       23.74      4.41 o 
   0  15  15        1.62        3.68      3.30 o 
   1  15  15        4.67        2.22      3.10 o 
  -1  16  15        0.20       -0.87      3.95 o 
   0  16  15       36.89       39.90      5.11 o 
  -3   0  16       18.66       26.77      5.75 o 
  -2   0  16       40.77       38.49      8.57 o 
  -1   0  16        9.19        9.27      5.95 o 
   0   0  16       12.27        7.87      5.77 o 
   1   0  16       45.73       51.23      7.35 o 
   2   0  16        0.33        1.40      4.90 o 
  -3   1  16       16.80       16.29      3.51 o 
  -2   1  16        1.02        0.55      3.51 o 
  -1   1  16        8.48        2.62      3.83 o 
   0   1  16        0.42        0.49      3.39 o 
   1   1  16        3.79        6.30      3.09 o 
   2   1  16        9.72       11.22      4.31 o 
  -3   2  16       15.46       18.87      3.71 o 
  -2   2  16       24.23       24.25      4.21 o 
  -1   2  16        5.14        5.84      3.94 o 
   0   2  16        0.73        0.42      3.52 o 
   1   2  16        0.90       -2.51      2.57 o 
   2   2  16        1.44        0.36      2.89 o 
  -3   3  16        6.76        7.14      3.18 o 
  -2   3  16       12.44       15.30      3.81 o 
  -1   3  16        2.18        4.26      3.90 o 
   0   3  16        0.09       -0.85      2.72 o 
   1   3  16        4.28        4.48      3.77 o 
   2   3  16       44.60       41.33      5.99 o 
  -3   4  16       15.62       16.99      3.55 o 
  -2   4  16        2.52        3.61      3.25 o 
  -1   4  16       39.14       41.81      5.92 o 
   0   4  16        0.02        0.80      2.75 o 
   1   4  16        0.40        0.95      3.58 o 
   2   4  16        5.64        6.00      4.14 o 
  -3   5  16       57.13       54.69      4.72 o 
  -2   5  16       12.02       18.83      4.10 o 
  -1   5  16        2.56        4.64      3.73 o 
   0   5  16        1.51        2.12      2.96 o 
   1   5  16       17.70       14.64      4.56 o 
   2   5  16        2.01       -3.59      3.59 o 
  -3   6  16       10.72       19.25      5.26 o 
  -2   6  16        0.01       -1.55      3.07 o 
  -1   6  16       12.74       16.50      3.87 o 
   0   6  16       12.64       14.52      4.53 o 
   1   6  16        8.12       11.45      4.27 o 
   2   6  16       15.52       14.87      4.82 o 
  -2   7  16        1.42        1.45      3.24 o 
  -1   7  16        9.66       10.60      3.18 o 
   0   7  16       17.46       21.09      5.07 o 
   1   7  16        2.62        5.55      4.13 o 
   2   7  16        9.93       18.70      5.69 o 
  -2   8  16       10.82       11.44      3.79 o 
  -1   8  16        3.69       -0.07      2.52 o 
   0   8  16        0.00       -1.93      3.65 o 
   1   8  16       10.38       14.41      6.12 o 
  -2   9  16       61.72       61.75      4.88 o 
  -1   9  16       12.32       13.19      3.97 o 
   0   9  16       48.20       45.31      6.25 o 
   1   9  16        8.83        6.84      4.51 o 
  -1  10  16        2.04        5.56      3.59 o 
   0  10  16        7.89        5.25      4.33 o 
   1  10  16       30.14       33.77      5.99 o 
  -1  11  16        5.75       11.26      5.11 o 
   0  11  16        9.53        8.13      4.70 o 
                                                 
